# Supplementary material for: 8-Hydr­oxy-8-phenyl-2,3,7,8-tetra­hydro-6H-1,4-dioxino[2,3-f]isoindol-6-one
Source: Acta Crystallogr Sect E Struct Rep Online. 2008 Feb 6;64(Pt 3):o548. doi: 10.1107/S1600536808003012 (PMC2960860; doi:10.1107/S1600536808003012)
Supplement: Supplementary file 1 [file e-64-0o548-sup1.cif]

##############################################################################
###                                                                        ###
###        Electronic paper (Acta Crystallographica Section E)             ###
###                                                                        ###
##############################################################################
#                                                                            #
# This CIF contains the data in a paper accepted for publication in Acta     #
# Crystallographica Section E. It conforms to the requirements of Notes      #
# for Authors for Section E, and has been peer reviewed under the auspices   #
# of the IUCr Commission on Journals.                                        #
#                                                                            #
# Full details of the Crystallographic Information File format               #
# are given in the paper "The Crystallographic Information File (CIF):       #
# a New Standard Archive File for Crystallography" by S. R. Hall, F. H.      #
# Allen and I. D. Brown [Acta Cryst. (1991), A47, 655-685].                  #
#                                                                            #
# The current version of the core CIF dictionary is obtainable from          #
# ftp://ftp.iucr.org/pub/cif_core.dic. The current version number is 2.1.    #
#                                                                            #
# Software is freely available for graphical display of the structure(s) in  #
# this CIF.  For information consult the CIF home page http://www.iucr.org/  #
# cif/home.html                                                              #
#                                                                            #
##############################################################################
                                             
data_I
_audit_creation_method     SHELXL-97
_chemical_name_systematic
;
8-Hydroxy-8-phenyl-2,3,7,8-tetrahydro-6<i>H</i>-1,4-dioxino[2,3-f]isoindol-6-one
;
_chemical_name_common
;
;
_chemical_formula_moiety     'C16 H13 N O4'
_chemical_formula_sum     'C16 H13 N O4'
_chemical_formula_iupac     'C16 H13 N O4'
_chemical_formula_weight     283.27
_chemical_melting_point     '485--486'
_symmetry_cell_setting     monoclinic
_symmetry_space_group_name_H-M     'P 21/c'
_symmetry_space_group_name_Hall     '-P 2ybc'
loop_
    _symmetry_equiv_pos_as_xyz
    'x, y, z'
    '-x, y+1/2, -z+1/2'
    '-x, -y, -z'
    'x, -y-1/2, z-1/2'
_cell_length_a     8.6001(17)
_cell_length_b     27.005(5)
_cell_length_c     5.7221(5)
_cell_angle_alpha     90.00
_cell_angle_beta     92.602(10)
_cell_angle_gamma     90.00
_cell_volume     1327.6(4)
_cell_formula_units_Z     4
_cell_measurement_reflns_used     25
_cell_measurement_theta_min     26
_cell_measurement_theta_max     42
_cell_measurement_temperature     291(2)
_exptl_crystal_description     prism
_exptl_crystal_colour     colorless
_exptl_crystal_size_max     0.08
_exptl_crystal_size_mid     0.06
_exptl_crystal_size_min     0.04
_exptl_crystal_density_diffrn     1.417
_exptl_crystal_density_meas     ?
_exptl_crystal_density_method     'not measured'
_exptl_crystal_F_000     592
_exptl_absorpt_coefficient_mu     0.854
_exptl_absorpt_correction_type     none
_exptl_special_details
;
;
_diffrn_ambient_temperature     291(2)
_diffrn_radiation_type     CuK\a
_diffrn_radiation_wavelength     1.54184
_diffrn_radiation_source     'fine-focus sealed tube'
_diffrn_radiation_monochromator     graphite
_diffrn_measurement_device_type     'Enraf--Nonius CAD-4'
_diffrn_measurement_method     'Non-profiled \w'
_diffrn_detector_area_resol_mean     ?
_diffrn_reflns_number     2892
_diffrn_reflns_av_R_equivalents     0.0245
_diffrn_reflns_av_sigmaI/netI     0.0363
_diffrn_reflns_theta_min     3.27
_diffrn_reflns_theta_max     73.89
_diffrn_reflns_theta_full     73.89
_diffrn_measured_fraction_theta_max     0.986
_diffrn_measured_fraction_theta_full     0.986
_diffrn_reflns_limit_h_min     -10
_diffrn_reflns_limit_h_max     10
_diffrn_reflns_limit_k_min     0
_diffrn_reflns_limit_k_max     32
_diffrn_reflns_limit_l_min     0
_diffrn_reflns_limit_l_max     7
_diffrn_standards_number     2
_diffrn_standards_interval_count     ?
_diffrn_standards_interval_time     120
_diffrn_standards_decay_%     0
_refine_special_details
;
 Refinement of F^2^ against ALL reflections.  The weighted R-factor wR and
 goodness of fit S are based on F^2^, conventional R-factors R are based
 on F, with F set to zero for negative F^2^. The threshold expression of
 F^2^ > 2sigma(F^2^) is used only for calculating R-factors(gt) etc. and is
 not relevant to the choice of reflections for refinement.  R-factors based
 on F^2^ are statistically about twice as large as those based on F, and R-
 factors based on ALL data will be even larger.
;
_reflns_number_total     2653
_reflns_number_gt     1784
_reflns_threshold_expression     I>2\s(I)
_refine_ls_structure_factor_coef     Fsqd
_refine_ls_matrix_type     full
_refine_ls_R_factor_all     0.0883
_refine_ls_R_factor_gt     0.0536
_refine_ls_wR_factor_gt     0.1298
_refine_ls_wR_factor_ref     0.1469
_refine_ls_goodness_of_fit_ref     1.051
_refine_ls_restrained_S_all     1.051
_refine_ls_number_reflns     2653
_refine_ls_number_parameters     192
_refine_ls_number_restraints     0
_refine_ls_hydrogen_treatment     constr
_refine_ls_weighting_scheme     calc
_refine_ls_weighting_details
          'calc w=1/[\s^2^(Fo^2^)+(0.061P)^2^+0.4104P] where P=(Fo^2^+2Fc^2^)/3'
_atom_sites_solution_hydrogens     geom
_atom_sites_solution_primary     direct
_atom_sites_solution_secondary     difmap
_refine_ls_shift/su_max     0.000
_refine_ls_shift/su_mean     0.000
_refine_diff_density_max     0.234
_refine_diff_density_min     -0.244
_refine_ls_extinction_method     'SHELXL97 (Sheldrick, 2008)'
_refine_ls_extinction_coef     0.0051(6)
_refine_ls_extinction_expression
                                  'Fc^*^=kFc[1+0.001xFc^2^\l^3^/sin(2\q)]^-1/4^'
loop_
    _atom_type_symbol
    _atom_type_description
    _atom_type_scat_dispersion_real
    _atom_type_scat_dispersion_imag
    _atom_type_scat_source
    'C' 'C' 0.0181 0.0091
                         'International Tables Vol C Tables 4.2.6.8 and 6.1.1.4'
    'H' 'H' 0.0000 0.0000
                         'International Tables Vol C Tables 4.2.6.8 and 6.1.1.4'
    'N' 'N' 0.0311 0.0180
                         'International Tables Vol C Tables 4.2.6.8 and 6.1.1.4'
    'O' 'O' 0.0492 0.0322
                         'International Tables Vol C Tables 4.2.6.8 and 6.1.1.4'
_computing_data_collection     'CAD-4 Software (Enraf--Nonius, 1989)'
_computing_cell_refinement     'CAD-4 Software (Enraf--Nonius, 1989)'
_computing_data_reduction     'XCAD4 (Harms & Wocadlo, 1995)'
_computing_structure_solution     'SHELXS97 (Sheldrick, 2008)'
_computing_structure_refinement     'SHELXL97 (Sheldrick, 2008)'
_computing_molecular_graphics     'DIAMOND (Brandenburg, 2000)'
_computing_publication_material     'WinGX (Farrugia, 1999)'
loop_
    _atom_site_type_symbol
    _atom_site_label
    _atom_site_fract_x
    _atom_site_fract_y
    _atom_site_fract_z
    _atom_site_U_iso_or_equiv
    _atom_site_adp_type
    _atom_site_calc_flag
    _atom_site_refinement_flags
    _atom_site_occupancy
    _atom_site_disorder_assembly
    _atom_site_disorder_group
    O O1 0.3338(2) 0.50617(7) 1.1457(3) 0.0654(5) Uani d . 1 . .
    O O2 0.3093(2) 0.70474(6) 0.9980(3) 0.0549(5) Uani d . 1 . .
    H H2 0.2370 0.6906 1.0585 0.082 Uiso calc R 1 . .
    O O3 0.1250(2) 0.65694(7) 0.3005(3) 0.0568(5) Uani d . 1 . .
    O O4 0.1351(3) 0.48070(7) 0.7532(4) 0.0737(6) Uani d . 1 . .
    N N7 0.2877(2) 0.68919(8) 0.5922(3) 0.0498(5) Uani d . 1 . .
    H H7 0.2972 0.7182 0.5321 0.060 Uiso calc R 1 . .
    C C2 0.2445(4) 0.46150(12) 1.1374(6) 0.0810(10) Uani d . 1 . .
    H H2A 0.1463 0.4671 1.2100 0.097 Uiso calc R 1 . .
    H H2B 0.3003 0.4360 1.2259 0.097 Uiso calc R 1 . .
    C C3 0.2138(5) 0.44427(12) 0.8942(7) 0.0878(11) Uani d . 1 . .
    H H3A 0.3117 0.4361 0.8260 0.105 Uiso calc R 1 . .
    H H3B 0.1510 0.4144 0.8956 0.105 Uiso calc R 1 . .
    C C5 0.1581(3) 0.56216(9) 0.6119(4) 0.0536(6) Uani d . 1 . .
    H H5 0.0937 0.5541 0.4826 0.064 Uiso calc R 1 . .
    C C6 0.2011(3) 0.65333(9) 0.4881(4) 0.0467(6) Uani d . 1 . .
    C C8 0.3642(3) 0.67510(9) 0.8154(4) 0.0455(6) Uani d . 1 . .
    C C9 0.3521(3) 0.58711(9) 1.0021(4) 0.0498(6) Uani d . 1 . .
    H H9 0.4163 0.5955 1.1313 0.060 Uiso calc R 1 . .
    C C10 0.2183(3) 0.60935(9) 0.6404(4) 0.0467(6) Uani d . 1 . .
    C C11 0.3138(3) 0.62151(9) 0.8321(4) 0.0446(5) Uani d . 1 . .
    C C12 0.1965(3) 0.52745(10) 0.7811(5) 0.0542(6) Uani d . 1 . .
    C C13 0.2925(3) 0.53960(9) 0.9759(4) 0.0510(6) Uani d . 1 . .
    C C14 0.5399(3) 0.68000(9) 0.8127(4) 0.0458(6) Uani d . 1 . .
    C C15 0.6197(3) 0.66247(10) 0.6231(4) 0.0555(6) Uani d . 1 . .
    H H15 0.5636 0.6499 0.4937 0.067 Uiso calc R 1 . .
    C C16 0.7790(3) 0.66338(11) 0.6228(5) 0.0645(7) Uani d . 1 . .
    H H16 0.8301 0.6514 0.4946 0.077 Uiso calc R 1 . .
    C C17 0.8631(4) 0.68214(12) 0.8136(5) 0.0683(8) Uani d . 1 . .
    H H17 0.9712 0.6829 0.8143 0.082 Uiso calc R 1 . .
    C C18 0.7876(3) 0.69959(11) 1.0011(5) 0.0678(8) Uani d . 1 . .
    H H18 0.8449 0.7121 1.1297 0.081 Uiso calc R 1 . .
    C C19 0.6268(3) 0.69889(10) 1.0022(4) 0.0561(7) Uani d . 1 . .
    H H19 0.5767 0.7112 1.1307 0.067 Uiso calc R 1 . .
loop_
    _atom_site_aniso_label
    _atom_site_aniso_U_11
    _atom_site_aniso_U_22
    _atom_site_aniso_U_33
    _atom_site_aniso_U_12
    _atom_site_aniso_U_13
    _atom_site_aniso_U_23
    O1 0.0765(13) 0.0525(11) 0.0666(12) -0.0020(9) -0.0039(10) 0.0182(9)
    O2 0.0654(12) 0.0516(10) 0.0488(10) -0.0046(8) 0.0138(8) -0.0083(8)
    O3 0.0575(11) 0.0718(12) 0.0406(9) -0.0020(9) -0.0038(8) 0.0054(8)
    O4 0.0847(15) 0.0480(11) 0.0870(15) -0.0136(10) -0.0131(12) 0.0040(10)
    N7 0.0603(13) 0.0463(11) 0.0421(10) -0.0032(9) -0.0049(9) 0.0071(9)
    C2 0.097(3) 0.0529(18) 0.093(2) -0.0106(16) 0.0003(19) 0.0230(17)
    C3 0.107(3) 0.0513(18) 0.104(3) -0.0006(18) -0.011(2) 0.0065(18)
    C5 0.0578(15) 0.0547(15) 0.0480(13) -0.0073(12) -0.0020(11) -0.0051(12)
    C6 0.0464(13) 0.0567(15) 0.0371(11) 0.0029(11) 0.0021(10) 0.0008(10)
    C8 0.0575(14) 0.0446(13) 0.0343(11) -0.0017(11) -0.0001(10) -0.0005(9)
    C9 0.0564(14) 0.0511(14) 0.0417(12) -0.0030(11) -0.0005(10) 0.0034(11)
    C10 0.0512(13) 0.0500(14) 0.0388(11) -0.0035(11) 0.0017(10) -0.0004(10)
    C11 0.0505(13) 0.0459(13) 0.0373(12) -0.0014(10) 0.0022(10) 0.0010(10)
    C12 0.0608(16) 0.0454(14) 0.0565(15) -0.0078(12) 0.0027(12) -0.0041(12)
    C13 0.0556(14) 0.0469(14) 0.0506(13) -0.0001(11) 0.0042(11) 0.0074(11)
    C14 0.0567(14) 0.0436(13) 0.0370(11) -0.0025(11) 0.0011(10) 0.0021(10)
    C15 0.0610(16) 0.0649(17) 0.0407(12) -0.0025(13) 0.0027(11) -0.0039(12)
    C16 0.0606(16) 0.074(2) 0.0594(17) 0.0007(14) 0.0109(13) -0.0030(15)
    C17 0.0570(16) 0.076(2) 0.0716(19) -0.0002(14) 0.0011(14) 0.0022(16)
    C18 0.0635(18) 0.076(2) 0.0624(17) -0.0039(15) -0.0152(14) -0.0050(15)
    C19 0.0672(17) 0.0599(16) 0.0404(12) 0.0001(13) -0.0040(11) -0.0032(11)
_geom_special_details
;
 All esds (except the esd in the dihedral angle between two l.s. planes)
 are estimated using the full covariance matrix.  The cell esds are taken
 into account individually in the estimation of esds in distances, angles
 and torsion angles; correlations between esds in cell parameters are only
 used when they are defined by crystal symmetry.  An approximate (isotropic)
 treatment of cell esds is used for estimating esds involving l.s. planes.
;
loop_
    _geom_bond_atom_site_label_1
    _geom_bond_atom_site_label_2
    _geom_bond_site_symmetry_2
    _geom_bond_distance
    _geom_bond_publ_flag
    O1 C13 . 1.362(3) ?
    O1 C2 . 1.430(4) ?
    O2 C8 . 1.415(3) ?
    O2 H2 . 0.8200 ?
    O3 C6 . 1.236(3) ?
    O4 C12 . 1.375(3) ?
    O4 C3 . 1.424(4) ?
    N7 C6 . 1.344(3) ?
    N7 C8 . 1.460(3) ?
    N7 H7 . 0.8600 ?
    C2 C3 . 1.480(5) ?
    C2 H2A . 0.9700 ?
    C2 H2B . 0.9700 ?
    C3 H3A . 0.9700 ?
    C3 H3B . 0.9700 ?
    C5 C12 . 1.376(4) ?
    C5 C10 . 1.382(3) ?
    C5 H5 . 0.9300 ?
    C6 C10 . 1.477(3) ?
    C8 C11 . 1.515(3) ?
    C8 C14 . 1.518(3) ?
    C9 C11 . 1.374(3) ?
    C9 C13 . 1.387(3) ?
    C9 H9 . 0.9300 ?
    C10 C11 . 1.380(3) ?
    C12 C13 . 1.396(3) ?
    C14 C19 . 1.386(3) ?
    C14 C15 . 1.393(3) ?
    C15 C16 . 1.370(4) ?
    C15 H15 . 0.9300 ?
    C16 C17 . 1.378(4) ?
    C16 H16 . 0.9300 ?
    C17 C18 . 1.363(4) ?
    C17 H17 . 0.9300 ?
    C18 C19 . 1.384(4) ?
    C18 H18 . 0.9300 ?
    C19 H19 . 0.9300 ?
loop_
    _geom_angle_atom_site_label_1
    _geom_angle_atom_site_label_2
    _geom_angle_atom_site_label_3
    _geom_angle_site_symmetry_1
    _geom_angle_site_symmetry_3
    _geom_angle
    _geom_angle_publ_flag
    C13 O1 C2 . . 114.4(2) ?
    C8 O2 H2 . . 109.5 ?
    C12 O4 C3 . . 113.5(2) ?
    C6 N7 C8 . . 114.7(2) ?
    C6 N7 H7 . . 122.6 ?
    C8 N7 H7 . . 122.6 ?
    O1 C2 C3 . . 111.7(3) ?
    O1 C2 H2A . . 109.3 ?
    C3 C2 H2A . . 109.3 ?
    O1 C2 H2B . . 109.3 ?
    C3 C2 H2B . . 109.3 ?
    H2A C2 H2B . . 107.9 ?
    O4 C3 C2 . . 112.1(3) ?
    O4 C3 H3A . . 109.2 ?
    C2 C3 H3A . . 109.2 ?
    O4 C3 H3B . . 109.2 ?
    C2 C3 H3B . . 109.2 ?
    H3A C3 H3B . . 107.9 ?
    C12 C5 C10 . . 117.9(2) ?
    C12 C5 H5 . . 121.0 ?
    C10 C5 H5 . . 121.0 ?
    O3 C6 N7 . . 126.1(2) ?
    O3 C6 C10 . . 127.7(2) ?
    N7 C6 C10 . . 106.23(19) ?
    O2 C8 N7 . . 110.3(2) ?
    O2 C8 C11 . . 112.82(19) ?
    N7 C8 C11 . . 100.69(18) ?
    O2 C8 C14 . . 108.89(19) ?
    N7 C8 C14 . . 112.20(19) ?
    C11 C8 C14 . . 111.8(2) ?
    C11 C9 C13 . . 118.2(2) ?
    C11 C9 H9 . . 120.9 ?
    C13 C9 H9 . . 120.9 ?
    C11 C10 C5 . . 121.3(2) ?
    C11 C10 C6 . . 108.5(2) ?
    C5 C10 C6 . . 130.2(2) ?
    C9 C11 C10 . . 121.1(2) ?
    C9 C11 C8 . . 129.1(2) ?
    C10 C11 C8 . . 109.8(2) ?
    O4 C12 C5 . . 117.7(2) ?
    O4 C12 C13 . . 121.2(2) ?
    C5 C12 C13 . . 121.0(2) ?
    O1 C13 C9 . . 116.9(2) ?
    O1 C13 C12 . . 122.7(2) ?
    C9 C13 C12 . . 120.4(2) ?
    C19 C14 C15 . . 117.8(2) ?
    C19 C14 C8 . . 121.7(2) ?
    C15 C14 C8 . . 120.3(2) ?
    C16 C15 C14 . . 121.5(3) ?
    C16 C15 H15 . . 119.2 ?
    C14 C15 H15 . . 119.2 ?
    C15 C16 C17 . . 119.6(3) ?
    C15 C16 H16 . . 120.2 ?
    C17 C16 H16 . . 120.2 ?
    C18 C17 C16 . . 119.9(3) ?
    C18 C17 H17 . . 120.0 ?
    C16 C17 H17 . . 120.0 ?
    C17 C18 C19 . . 120.7(3) ?
    C17 C18 H18 . . 119.7 ?
    C19 C18 H18 . . 119.7 ?
    C18 C19 C14 . . 120.4(3) ?
    C18 C19 H19 . . 119.8 ?
    C14 C19 H19 . . 119.8 ?
loop_
    _geom_torsion_atom_site_label_1
    _geom_torsion_atom_site_label_2
    _geom_torsion_atom_site_label_3
    _geom_torsion_atom_site_label_4
    _geom_torsion_site_symmetry_1
    _geom_torsion_site_symmetry_2
    _geom_torsion_site_symmetry_3
    _geom_torsion_site_symmetry_4
    _geom_torsion
    _geom_torsion_publ_flag
    C13 O1 C2 C3 . . . . 40.4(4) ?
    C12 O4 C3 C2 . . . . 45.2(4) ?
    O1 C2 C3 O4 . . . . -57.6(4) ?
    C8 N7 C6 O3 . . . . 179.2(2) ?
    C8 N7 C6 C10 . . . . -1.7(3) ?
    C6 N7 C8 O2 . . . . -117.5(2) ?
    C6 N7 C8 C11 . . . . 1.8(3) ?
    C6 N7 C8 C14 . . . . 120.9(2) ?
    C12 C5 C10 C11 . . . . -0.1(4) ?
    C12 C5 C10 C6 . . . . 178.4(3) ?
    O3 C6 C10 C11 . . . . 179.9(2) ?
    N7 C6 C10 C11 . . . . 0.8(3) ?
    O3 C6 C10 C5 . . . . 1.3(4) ?
    N7 C6 C10 C5 . . . . -177.8(3) ?
    C13 C9 C11 C10 . . . . 0.2(4) ?
    C13 C9 C11 C8 . . . . -178.9(2) ?
    C5 C10 C11 C9 . . . . -0.2(4) ?
    C6 C10 C11 C9 . . . . -178.9(2) ?
    C5 C10 C11 C8 . . . . 179.0(2) ?
    C6 C10 C11 C8 . . . . 0.3(3) ?
    O2 C8 C11 C9 . . . . -64.5(3) ?
    N7 C8 C11 C9 . . . . 178.0(2) ?
    C14 C8 C11 C9 . . . . 58.6(3) ?
    O2 C8 C11 C10 . . . . 116.3(2) ?
    N7 C8 C11 C10 . . . . -1.2(3) ?
    C14 C8 C11 C10 . . . . -120.5(2) ?
    C3 O4 C12 C5 . . . . 162.9(3) ?
    C3 O4 C12 C13 . . . . -18.1(4) ?
    C10 C5 C12 O4 . . . . 179.4(2) ?
    C10 C5 C12 C13 . . . . 0.3(4) ?
    C2 O1 C13 C9 . . . . 167.3(3) ?
    C2 O1 C13 C12 . . . . -13.5(4) ?
    C11 C9 C13 O1 . . . . 179.3(2) ?
    C11 C9 C13 C12 . . . . 0.1(4) ?
    O4 C12 C13 O1 . . . . 1.5(4) ?
    C5 C12 C13 O1 . . . . -179.5(2) ?
    O4 C12 C13 C9 . . . . -179.3(2) ?
    C5 C12 C13 C9 . . . . -0.4(4) ?
    O2 C8 C14 C19 . . . . 16.7(3) ?
    N7 C8 C14 C19 . . . . 139.1(2) ?
    C11 C8 C14 C19 . . . . -108.6(3) ?
    O2 C8 C14 C15 . . . . -167.4(2) ?
    N7 C8 C14 C15 . . . . -45.1(3) ?
    C11 C8 C14 C15 . . . . 67.2(3) ?
    C19 C14 C15 C16 . . . . 0.5(4) ?
    C8 C14 C15 C16 . . . . -175.6(2) ?
    C14 C15 C16 C17 . . . . -0.2(4) ?
    C15 C16 C17 C18 . . . . 0.1(5) ?
    C16 C17 C18 C19 . . . . -0.3(5) ?
    C17 C18 C19 C14 . . . . 0.5(5) ?
    C15 C14 C19 C18 . . . . -0.6(4) ?
    C8 C14 C19 C18 . . . . 175.3(2) ?
loop_
    _geom_hbond_atom_site_label_D
    _geom_hbond_atom_site_label_H
    _geom_hbond_atom_site_label_A
    _geom_hbond_site_symmetry_A
    _geom_hbond_distance_DH
    _geom_hbond_distance_HA
    _geom_hbond_distance_DA
    _geom_hbond_angle_DHA
    O2 H2 O3 1_556 0.82 1.95 2.725(3) 158.0
    N7 H7 O2 4_575 0.86 2.09 2.922(3) 161.4
    C5 H5 O4 3_566 0.93 2.52 3.404(3) 159.5
    C19 H19 O2 . 0.93 2.40 2.734(4) 101.3
data_global
_journal_date_recd_electronic     2007-12-29
_journal_date_accepted     2008-01-28
_journal_name_full     'Acta Crystallographica, Section E'
_journal_year     2008
_journal_volume     64
_journal_issue      3
_journal_page_first     o548
_journal_page_last     o548
_journal_paper_category     QO
_journal_coeditor_code     RK2073
_publ_contact_author_name     'Professor Leonid A. Aslanov'
_publ_contact_author_address
;
      Chemistry Department,
      Moscow State University,
      119991 Moscow,
      Russia
;
_publ_contact_author_email     aslanov@struct.chem.msu.ru
_publ_contact_author_fax     '+ 7-095-9390898'
_publ_contact_author_phone     '+ 7-095-9393654'
_publ_section_title
;\
8-Hydroxy-8-phenyl-2,3,7,8-tetrahydro-6<i>H</i>-1,4-dioxino[2,3-<i>f</i>]\
isoindol-6-one
;
loop_
    _publ_author_name
    _publ_author_address
    'Tafeenko, Viktor A.'
;     Chemistry Department,
      Moscow State University,
      119991 Moscow,
      Russian Federation
;
    'Aslanov, Leonid A.'
;     Chemistry Department,
      Moscow State University,
      119991 Moscow,
      Russian Federation
;
    'Khasanov, Mahmud I.'
;     Chemistry Department,
      Moscow State University,
      119991 Moscow,
      Russian Federation
;
    'Mochalov, Sergei S.'
;     Chemistry Department,
      Moscow State University,
      119991 Moscow,
      Russian Federation
;
