# Supplementary material for: 8-Hydr­oxy-8-phenyl-2,3,7,8-tetra­hydro-6H-1,4-dioxino[2,3-f]isoindol-6-one
Source: Acta Crystallogr Sect E Struct Rep Online. 2008 Feb 6;64(Pt 3):o548. doi: 10.1107/S1600536808003012 (PMC2960860; doi:10.1107/S1600536808003012)
Supplement: Supplementary file 2 [file e-64-0o548-Isup2.hkl]

#
# h,k,l, Fc-squared, Fo-squared, sigma(Fo-squared) and status flag
#
data_I
_shelx_title '  x_ac in P 21/c'
_shelx_refln_list_code          4
_shelx_F_calc_maximum      202.77
_exptl_crystal_F_000       552.00
_reflns_d_resolution_high  0.8024
 
loop_
 _symmetry_equiv_pos_as_xyz
 'x, y, z'
 '-x, y+1/2, -z+1/2'
 '-x, -y, -z'
 'x, -y-1/2, z-1/2'
 
_cell_length_a     8.6001
_cell_length_b    27.0052
_cell_length_c     5.7221
_cell_angle_alpha  90.000
_cell_angle_beta   92.602
_cell_angle_gamma  90.000
 
_shelx_F_squared_multiplier     1.000
 
loop_
 _refln_index_h
 _refln_index_k
 _refln_index_l
 _refln_F_squared_calc
 _refln_F_squared_meas
 _refln_F_squared_sigma
 _refln_observed_status
   1   0   0      631.38      534.35      9.65 o
   2   0   0    41116.45    56210.56    975.44 o
   3   0   0       82.95       96.17      3.07 o
   4   0   0     1290.00     1261.94     14.07 o
   5   0   0        3.79        3.29      2.03 o
   6   0   0      576.26      623.65     10.90 o
   7   0   0       18.95       19.61      2.73 o
   8   0   0        0.00        1.07      3.78 o
   9   0   0       54.68       60.01      3.61 o
  10   0   0        8.55        8.73      2.29 o
   1   1   0     2260.93     2106.39     32.81 o
   2   1   0      372.42      317.97      3.98 o
   3   1   0     1138.77     1092.72     12.32 o
   4   1   0     2765.83     2880.58     87.63 o
   5   1   0      255.72      281.31      7.75 o
   6   1   0      276.18      284.61      7.86 o
   7   1   0       77.61       82.24      3.69 o
   8   1   0        8.24        0.58      3.88 o
   9   1   0       51.88       44.47      2.96 o
  10   1   0        2.34        3.23      1.69 o
   0   2   0       10.24        7.46      0.74 o
   1   2   0     1978.28     1679.91     16.66 o
   2   2   0     1057.44      916.79      6.44 o
   3   2   0      305.39      262.05      4.57 o
   4   2   0        6.80       13.98      1.74 o
   5   2   0        0.59        3.28      2.92 o
   6   2   0       63.31       66.33      3.00 o
   7   2   0        0.02       -2.42      3.92 o
   8   2   0        9.46       -0.29      4.24 o
   9   2   0        0.01        3.15      2.22 o
  10   2   0        2.84        4.53      2.03 o
   1   3   0     2126.13     1965.31     15.71 o
   2   3   0        0.00        3.01      1.26 o
   3   3   0      321.21      277.12      6.67 o
   4   3   0      257.33      257.89      5.54 o
   5   3   0      199.50      209.54     11.34 o
   6   3   0       92.56       98.19      5.95 o
   7   3   0       29.30       34.22      3.01 o
   8   3   0       21.47       23.94      2.64 o
   9   3   0        0.06        0.18      3.19 o
  10   3   0        0.72        1.74      1.68 o
   0   4   0       12.32       10.05      1.03 o
   1   4   0       46.50       38.71      2.60 o
   2   4   0      200.20      185.72      3.44 o
   3   4   0      176.23      158.03      3.86 o
   4   4   0        4.79       11.85      5.74 o
   5   4   0      204.75      202.53      5.87 o
   6   4   0       25.98       31.83      3.47 o
   7   4   0       52.85       59.79      3.91 o
   8   4   0        7.20        2.20      4.09 o
   9   4   0       13.72       16.75      2.34 o
  10   4   0        0.56       -0.88      2.44 o
   1   5   0      436.63      372.73      3.97 o
   2   5   0     1318.16     1207.31      8.24 o
   3   5   0      179.15      171.48      4.95 o
   4   5   0       10.73       27.33      2.70 o
   5   5   0        3.48        7.79      1.81 o
   6   5   0        5.04        5.47      3.86 o
   7   5   0       45.00       49.11      5.76 o
   8   5   0       13.04       24.08      2.62 o
   9   5   0        0.22        2.32      3.27 o
  10   5   0       15.15       13.48      2.00 o
   0   6   0    26285.95    31158.92    348.50 o
   1   6   0       29.87       32.53      1.26 o
   2   6   0      740.39      637.96      6.41 o
   3   6   0      180.85      176.19      4.17 o
   4   6   0      659.34      645.05     18.38 o
   5   6   0       13.99       13.63      2.31 o
   6   6   0       19.53       27.88      2.65 o
   7   6   0        0.01        2.45      3.84 o
   8   6   0       22.97       18.39      3.87 o
   9   6   0       11.32       12.09      2.24 o
  10   6   0        4.27        1.26      2.38 o
   1   7   0     1229.36     1210.89      7.93 o
   2   7   0      131.27      103.79      5.94 o
   3   7   0      137.08      130.58      3.87 o
   4   7   0     1144.65     1226.63     36.64 o
   5   7   0       63.99       60.18      2.71 o
   6   7   0      114.23      128.24      4.56 o
   7   7   0       28.25       31.08      2.90 o
   8   7   0       83.10       69.92      3.56 o
   9   7   0       47.83       44.06      2.77 o
  10   7   0       19.20       15.77      1.85 o
   0   8   0    11661.11    11315.95     41.50 o
   1   8   0      255.19      252.18      6.21 o
   2   8   0      701.17      596.58      6.74 o
   3   8   0       50.34       49.57      1.85 o
   4   8   0        4.68        3.98      1.98 o
   5   8   0       13.35       16.27      4.11 o
   6   8   0        1.47        2.76      3.25 o
   7   8   0       17.22       23.72      5.55 o
   8   8   0       23.87       23.13      2.79 o
   9   8   0       27.81       22.68      2.28 o
  10   8   0        4.74        0.00      2.55 o
   1   9   0        0.61        2.31      1.48 o
   2   9   0      412.77      395.13      5.84 o
   3   9   0       33.20       29.76      2.08 o
   4   9   0      533.51      560.14     30.86 o
   5   9   0        9.23       15.09      3.75 o
   6   9   0       40.61       47.95      3.61 o
   7   9   0       24.55       32.35      2.86 o
   8   9   0       20.62       16.89      2.81 o
   9   9   0       14.64       15.19      2.21 o
  10   9   0        1.02       -1.37      2.05 o
   0  10   0      645.79      564.16     10.14 o
   1  10   0     1802.64     1765.73     39.70 o
   2  10   0       32.15       37.10      2.41 o
   3  10   0     2424.91     2417.32     90.03 o
   4  10   0       27.55       37.01      5.43 o
   5  10   0      192.36      199.69      6.48 o
   6  10   0       79.21       80.66      3.50 o
   7  10   0        9.20       13.34      7.52 o
   8  10   0        6.51        0.37      6.77 o
   9  10   0       11.67        9.20      2.46 o
  10  10   0        1.52       -0.44      1.86 o
   1  11   0      452.83      463.27     32.76 o
   2  11   0     3385.01     3446.58     18.44 o
   3  11   0     1859.71     1913.33     48.93 o
   4  11   0      542.79      550.23     31.00 o
   5  11   0      327.98      361.12     14.46 o
   6  11   0        2.12        5.23      2.39 o
   7  11   0       90.54       86.96      8.12 o
   8  11   0        5.39        5.02      5.17 o
   9  11   0       73.44       79.76      3.15 o
  10  11   0        1.66        0.63      4.08 o
   0  12   0        0.01       -2.88      2.88 o
   1  12   0       15.72       20.75      1.50 o
   2  12   0     1292.11     1412.18     12.29 o
   3  12   0       58.22       65.85      6.40 o
   4  12   0     1094.59     1174.99     37.64 o
   5  12   0       62.08       68.91      3.06 o
   6  12   0        8.08       16.77      2.72 o
   7  12   0       58.80       54.58      3.24 o
   8  12   0      101.91       97.99      7.54 o
   9  12   0       10.87        8.17      3.10 o
  10  12   0       25.72       15.38      1.33 o
   1  13   0        2.90        3.49      2.27 o
   2  13   0      567.35      608.94     21.49 o
   3  13   0      141.75      149.23      4.65 o
   4  13   0        0.15        5.75      2.71 o
   5  13   0        3.98        0.83      3.94 o
   6  13   0      488.16      528.02     24.64 o
   7  13   0       16.38       15.25      2.80 o
   8  13   0       58.49       61.62      3.12 o
   9  13   0        0.18       -2.68      2.68 o
   0  14   0      560.58      564.88     12.96 o
   1  14   0       17.26       21.19      4.36 o
   2  14   0       49.25       57.70      2.23 o
   3  14   0      100.76      103.40      3.86 o
   4  14   0      201.63      195.47      6.66 o
   5  14   0        8.77       11.69      2.35 o
   6  14   0       41.73       45.12      5.17 o
   7  14   0        0.25        2.99      2.86 o
   8  14   0        3.54        8.23      2.24 o
   9  14   0        0.07       -1.29      3.60 o
   1  15   0       14.17       12.35      2.28 o
   2  15   0        9.85        7.94      1.74 o
   3  15   0       15.63       17.77      2.11 o
   4  15   0       87.65      101.48      5.50 o
   5  15   0        0.05       -2.38      3.92 o
   6  15   0        6.33        8.59      2.62 o
   7  15   0       10.26       11.87      2.55 o
   8  15   0       38.71       35.36      4.30 o
   9  15   0        4.59        6.12      1.60 o
   0  16   0        2.20       -2.72      3.39 o
   1  16   0      185.13      180.47     24.42 o
   2  16   0       18.07       25.97      3.47 o
   3  16   0      232.20      236.26      7.04 o
   4  16   0        3.91        0.33      4.79 o
   5  16   0      137.57      141.70      5.50 o
   6  16   0       38.03       30.94      3.13 o
   7  16   0       28.99       28.38      2.76 o
   8  16   0        7.86        6.56      2.03 o
   9  16   0        1.53       -2.01      2.15 o
   1  17   0        0.35       -0.84      2.79 o
   2  17   0      637.83      663.02     45.95 o
   3  17   0      199.80      209.21     11.07 o
   4  17   0       85.28       83.80      3.30 o
   5  17   0       19.08       28.18      4.40 o
   6  17   0       20.55       20.30      2.67 o
   7  17   0        2.42        4.79      2.14 o
   8  17   0        1.17        1.96      2.39 o
   9  17   0        1.33        2.42      1.55 o
   0  18   0        5.65       10.96      2.58 o
   1  18   0        0.06        2.05      2.62 o
   2  18   0        0.98       -0.73      3.24 o
   3  18   0        4.56        6.53      2.09 o
   4  18   0        1.82        4.53      2.89 o
   5  18   0       19.76       17.50      2.71 o
   6  18   0        2.70        4.92      2.37 o
   7  18   0       14.38       13.74      2.21 o
   8  18   0        1.81        3.68      2.03 o
   9  18   0        6.07        5.55      1.22 o
   1  19   0        1.96        1.69      3.23 o
   2  19   0       25.32       24.16      2.36 o
   3  19   0        0.40        5.92      2.00 o
   4  19   0        4.80        6.01      2.86 o
   5  19   0       12.04       13.45      3.34 o
   6  19   0       80.70       76.19      3.45 o
   7  19   0        0.63       -5.17      5.17 o
   8  19   0        4.64        3.56      2.05 o
   0  20   0       97.73       96.01      5.05 o
   1  20   0        0.47        1.99      2.99 o
   2  20   0      194.89      188.23      5.81 o
   3  20   0       46.34       45.37      3.66 o
   4  20   0       23.94       21.71     10.72 o
   5  20   0        3.01       -1.31      3.74 o
   6  20   0        5.22       -2.38      7.33 o
   7  20   0        9.30        9.18      3.68 o
   8  20   0        0.72        1.04      2.15 o
   1  21   0        8.29        0.93      3.56 o
   2  21   0      168.72      188.25     12.31 o
   3  21   0        3.92        5.25      5.35 o
   4  21   0       25.07       12.88      8.63 o
   5  21   0       12.71        0.15      3.82 o
   6  21   0       71.40       71.96      3.17 o
   7  21   0       16.34       14.07      3.36 o
   8  21   0        0.40        1.05      1.90 o
   0  22   0      213.98      231.39      9.66 o
   1  22   0      180.75      184.87      9.01 o
   2  22   0      133.49      142.73      4.76 o
   3  22   0      175.03      152.32      5.16 o
   4  22   0       16.41       16.56      2.83 o
   5  22   0       66.38       52.42      2.96 o
   6  22   0        0.30        2.00      7.03 o
   7  22   0        5.56        2.97      2.09 o
   8  22   0        0.49       -1.61      1.85 o
   1  23   0       14.52       18.16      5.37 o
   2  23   0       69.77       66.83      3.29 o
   3  23   0        1.86        1.88      3.78 o
   4  23   0        0.12        1.30      2.58 o
   5  23   0        0.39       -1.45      3.07 o
   6  23   0       71.44       61.93      2.77 o
   7  23   0       18.97       15.05      1.75 o
   0  24   0        6.56        8.48      3.00 o
   1  24   0      179.39      158.56     18.70 o
   2  24   0       15.97       10.75      5.03 o
   3  24   0      482.00      381.92     33.07 o
   4  24   0        0.39       -1.78      3.70 o
   5  24   0       17.95       14.03      2.38 o
   6  24   0        0.08       -0.71      2.87 o
   7  24   0        7.33        4.95      1.57 o
   1  25   0       25.96       29.98      6.09 o
   2  25   0      204.57      187.05      9.82 o
   3  25   0       48.88       45.57      2.91 o
   4  25   0      104.37       85.46      4.76 o
   5  25   0       38.41       31.84      3.49 o
   6  25   0        2.28        2.09      2.53 o
   7  25   0        1.88       -1.91      1.91 o
   0  26   0       22.28       28.70      3.49 o
   1  26   0        2.60       -2.36      3.76 o
   2  26   0       69.64       66.99      3.17 o
   3  26   0       33.48       22.35      3.69 o
   4  26   0       34.60       21.52      3.49 o
   5  26   0        6.30        3.44      4.27 o
   6  26   0        2.83       -0.82      3.50 o
   1  27   0        6.91        7.52      2.04 o
   2  27   0        8.11        1.90      3.05 o
   3  27   0        0.03        2.19      4.00 o
   4  27   0       37.34       31.03      3.14 o
   5  27   0        0.00       -3.74      3.74 o
   6  27   0       58.15       29.86      2.45 o
   1  28   0       11.20       12.28      3.03 o
   2  28   0        9.43        1.45      4.74 o
   3  28   0        0.23        1.70      2.55 o
   4  28   0       30.31       15.11      3.21 o
   5  28   0        0.94        2.96      2.22 o
   1  29   0       30.07       23.14      3.15 o
   2  29   0       29.27       23.07      3.12 o
   3  29   0        7.75       -0.29      4.36 o
   4  29   0        4.52        3.20      2.44 o
   5  29   0        2.48        0.32      2.64 o
   2  30   0        6.61        5.98      2.71 o
   3  30   0       10.18        4.44      2.50 o
   4  30   0        0.35       -1.10      2.94 o
   2  31   0        0.53       -0.46      3.03 o
   3  31   0        2.26        1.06      1.98 o
   4  31   0        1.74        2.57      1.67 o
   3  32   0        4.92        1.14      1.65 o
 -10   1   1        0.01        1.12      3.09 o
  -9   1   1       32.66       40.83      3.68 o
  -8   1   1       17.12       17.52      3.64 o
  -7   1   1       39.12       53.42      4.77 o
  -6   1   1       11.31       12.03      2.98 o
  -5   1   1       65.43      184.10      8.37 o
  -4   1   1      164.86      162.34      6.64 o
  -3   1   1     4030.37     3906.28     24.44 o
  -2   1   1     4004.15     3608.74     19.81 o
  -1   1   1     4970.23     4490.06     18.57 o
   0   1   1     3897.76     3531.17     15.06 o
   1   1   1      153.67      140.59      3.78 o
   2   1   1       24.09       36.59      2.08 o
   3   1   1      937.25      899.70     11.85 o
   4   1   1      230.15      227.61      7.62 o
   5   1   1      345.35      396.88     11.27 o
   6   1   1      104.88      105.78      5.08 o
   7   1   1        7.68        9.41      3.66 o
   8   1   1        1.41        6.86      3.43 o
   9   1   1        4.19        8.51      2.99 o
  10   1   1        2.41        3.61      2.31 o
 -10   2   1        0.08       -1.33      3.38 o
  -9   2   1        0.12        4.33      4.77 o
  -8   2   1        5.53        3.43      5.98 o
  -7   2   1       14.93       13.68      3.78 o
  -6   2   1        3.78        4.76      3.00 o
  -5   2   1        0.17        2.12      4.08 o
  -4   2   1     2242.29     2261.51     22.04 o
  -3   2   1      750.00      693.45     10.40 o
  -2   2   1    10728.14    10567.18     35.97 o
  -1   2   1     3711.28     3232.14     15.94 o
   0   2   1     7636.43     7324.12     23.29 o
   1   2   1      175.49      180.79      4.22 o
   2   2   1     1247.20     1098.29     11.27 o
   3   2   1        3.10       11.99      1.91 o
   4   2   1      374.31      373.24      9.49 o
   5   2   1      308.48      329.42     10.46 o
   6   2   1       35.92       48.81      3.92 o
   7   2   1       47.25       45.95      4.54 o
   8   2   1       10.59       14.58      3.57 o
   9   2   1        0.64        3.52      2.81 o
  10   2   1        0.16        1.37      2.38 o
 -10   3   1        4.77       -0.44      3.35 o
  -9   3   1       14.58       15.47      3.31 o
  -8   3   1        3.88        2.23      3.69 o
  -7   3   1        5.41        6.79      3.65 o
  -6   3   1       14.71       10.17      3.50 o
  -5   3   1      118.60      108.04      5.29 o
  -4   3   1     3645.99     3891.24     29.23 o
  -3   3   1     1900.34     1824.37     16.89 o
  -2   3   1    18288.39    19443.31     52.15 o
  -1   3   1      317.37      277.93      5.05 o
   0   3   1     1778.10     1548.20     10.57 o
   1   3   1     1573.11     1434.81     11.19 o
   2   3   1     2227.24     2146.19     15.94 o
   3   3   1      875.57      816.90     11.65 o
   4   3   1      685.44      695.27     12.52 o
   5   3   1       10.06       14.94      2.83 o
   6   3   1      283.29      274.62     11.33 o
   7   3   1       35.65       34.43      4.57 o
   8   3   1        0.11       -1.31      5.09 o
   9   3   1       21.35       17.60      3.32 o
  10   3   1       24.09       27.64      2.79 o
 -10   4   1        0.10        3.05      3.34 o
  -9   4   1        0.04       -2.48      4.57 o
  -8   4   1       13.00       10.25      3.60 o
  -7   4   1        6.12        5.00      3.44 o
  -6   4   1       22.50       23.12      3.59 o
  -5   4   1        0.10        3.74      4.15 o
  -4   4   1       96.66       95.62      4.75 o
  -3   4   1       74.85       75.70      3.83 o
  -2   4   1      795.01      718.81      9.54 o
  -1   4   1     2297.96     2006.47     13.48 o
   0   4   1     2141.90     1863.79     12.43 o
   1   4   1      608.80      551.69      7.42 o
   2   4   1       41.06       39.64      2.26 o
   3   4   1      514.15      489.73      9.41 o
   4   4   1        0.41        1.68      3.61 o
   5   4   1        3.83       -0.84      4.42 o
   6   4   1        3.10        5.45      3.30 o
   7   4   1        0.01       -1.30      6.13 o
   8   4   1        3.30        4.19      3.50 o
   9   4   1        0.80        3.10      4.88 o
  10   4   1       10.25        8.53      2.64 o
 -10   5   1       19.43       17.90      2.53 o
  -9   5   1       13.55       10.02      3.41 o
  -8   5   1       52.29       53.97      4.53 o
  -7   5   1        2.57        4.03      3.70 o
  -6   5   1        9.22       10.20      3.33 o
  -5   5   1       30.19       41.59      3.46 o
  -4   5   1        2.56        7.33      2.13 o
  -3   5   1       35.00       43.62      2.40 o
  -2   5   1      959.15      896.18     10.95 o
  -1   5   1      425.95      367.94      6.54 o
   0   5   1     4109.33     3803.96     19.11 o
   1   5   1     1048.98      981.16     10.29 o
   2   5   1      148.74      135.06      5.02 o
   3   5   1        0.20        5.97      1.80 o
   4   5   1        6.84       -0.65      3.54 o
   5   5   1       12.64       15.94      2.86 o
   6   5   1       40.92       39.63      4.09 o
   7   5   1       84.24       75.77      5.04 o
   8   5   1       17.94       18.39      3.98 o
   9   5   1        1.63       -1.71      4.60 o
  10   5   1        8.81        7.17      2.51 o
 -10   6   1        0.00        1.62      3.07 o
  -9   6   1       61.85       62.95      4.06 o
  -8   6   1        4.80        0.00      4.75 o
  -7   6   1       85.90       96.60      5.23 o
  -6   6   1       62.24       72.01      4.25 o
  -5   6   1        0.00        1.92      2.70 o
  -4   6   1      422.20      422.75     10.57 o
  -3   6   1      572.33      599.82     10.52 o
  -2   6   1       33.35       29.22      2.20 o
  -1   6   1      410.75      332.41      6.47 o
   0   6   1      297.08      243.61      5.57 o
   1   6   1      865.76      753.38      9.50 o
   2   6   1       81.53       74.71      3.50 o
   3   6   1       18.27       19.19      2.13 o
   4   6   1      224.41      223.91      7.85 o
   5   6   1        0.12        2.93      3.84 o
   6   6   1       34.95       34.73      4.00 o
   7   6   1        0.71        3.15      3.51 o
   8   6   1        2.47        4.73      5.36 o
   9   6   1        1.62        2.34      4.50 o
  10   6   1        5.73        7.68      2.30 o
 -10   7   1        6.18        7.87      2.12 o
  -9   7   1        1.65        4.24      2.91 o
  -8   7   1        0.49       -5.60      5.60 o
  -7   7   1       68.90       72.80      5.14 o
  -6   7   1        4.11        0.37      5.44 o
  -5   7   1      466.28      470.04     12.68 o
  -4   7   1        0.19        7.80      2.29 o
  -3   7   1       18.84       20.68      2.37 o
  -2   7   1      774.21      747.85     10.69 o
  -1   7   1     1887.91     1776.97     15.02 o
   0   7   1     5614.19     5365.38     26.26 o
   1   7   1      376.27      345.76      7.02 o
   2   7   1     1067.81      959.09     12.28 o
   3   7   1        5.13        6.66      1.89 o
   4   7   1        0.65        3.76      2.33 o
   5   7   1       84.44       99.38      4.92 o
   6   7   1        1.33        8.78      3.19 o
   7   7   1      133.67      151.81      8.31 o
   8   7   1        0.25        3.40      4.70 o
   9   7   1       22.73       17.16      3.20 o
  10   7   1        8.97       13.20      2.16 o
 -10   8   1        1.32        3.70      2.02 o
  -9   8   1        4.57       -1.28      4.54 o
  -8   8   1        0.04       -0.41      4.96 o
  -7   8   1      188.23      186.24      9.12 o
  -6   8   1       10.78        0.00      5.79 o
  -5   8   1      576.52      634.37     14.88 o
  -4   8   1       65.90       73.35      3.65 o
  -3   8   1       72.17       67.03      3.32 o
  -2   8   1      245.83      220.75      6.48 o
  -1   8   1      791.29      731.04     10.35 o
   0   8   1       81.60       66.77      3.16 o
   1   8   1     1122.58     1044.79     12.47 o
   2   8   1       16.49       19.83      2.08 o
   3   8   1      112.72      129.74      5.88 o
   4   8   1      479.95      480.54     11.89 o
   5   8   1      184.97      168.59      7.09 o
   6   8   1       85.65       82.75      5.09 o
   7   8   1        8.75       15.42      3.75 o
   8   8   1       19.06       14.43      4.10 o
   9   8   1        9.16        2.35      3.32 o
  10   8   1        2.38        2.44      1.97 o
 -10   9   1        6.78        5.60      2.13 o
  -9   9   1        0.19       -0.31      4.20 o
  -8   9   1        0.01       -0.82      4.86 o
  -7   9   1       14.96       22.88      4.41 o
  -6   9   1      305.75      321.10     12.45 o
  -5   9   1       52.92       67.88      4.14 o
  -4   9   1       31.79       33.98      2.97 o
  -3   9   1        6.29       12.45      2.29 o
  -2   9   1     1929.68     1857.06     18.30 o
  -1   9   1     1099.51     1051.90     13.03 o
   0   9   1     2027.32     1905.45     17.24 o
   1   9   1      468.17      468.98      8.93 o
   2   9   1      313.45      318.03      7.94 o
   3   9   1      279.40      264.35      8.25 o
   4   9   1      856.21      881.16     16.28 o
   5   9   1       32.73       37.09      3.61 o
   6   9   1        0.05        4.36      5.30 o
   7   9   1       40.40       38.27      4.27 o
   8   9   1       23.24       24.38      3.91 o
   9   9   1        2.08        2.11      4.37 o
  10   9   1       27.15       22.41      2.16 o
 -10  10   1       21.16       18.67      2.17 o
  -9  10   1        3.21        8.41      2.85 o
  -8  10   1        0.87       -0.40      5.53 o
  -7  10   1       16.49       19.32      3.80 o
  -6  10   1      468.61      469.31     15.03 o
  -5  10   1        4.07        2.63      4.64 o
  -4  10   1      871.38      939.50     16.91 o
  -3  10   1       11.48       12.60      2.19 o
  -2  10   1       97.91      126.46      5.58 o
  -1  10   1      709.25      710.88     11.52 o
   0  10   1      965.35      849.76     12.39 o
   1  10   1       31.10       28.97      2.34 o
   2  10   1      760.04      798.85     12.80 o
   3  10   1       96.39      102.63      4.90 o
   4  10   1      163.46      165.22      6.81 o
   5  10   1       16.43       21.25      3.30 o
   6  10   1      159.40      155.79      8.11 o
   7  10   1      147.04      185.22      8.97 o
   8  10   1      145.06      139.73      6.48 o
   9  10   1       30.70       31.92      3.53 o
  10  10   1       20.77       12.65      1.94 o
 -10  11   1        7.00        6.37      1.78 o
  -9  11   1        5.09        2.23      4.18 o
  -8  11   1        0.70       -0.78      5.11 o
  -7  11   1        1.07       -6.13      6.13 o
  -6  11   1       24.45       25.29      4.13 o
  -5  11   1       24.86       35.89      3.61 o
  -4  11   1      939.55      964.00     17.53 o
  -3  11   1       26.52       29.05      2.60 o
  -2  11   1      278.81      299.14      8.45 o
  -1  11   1       19.34       19.58      2.05 o
   0  11   1      138.67      131.50      5.69 o
   1  11   1      407.28      408.04      9.32 o
   2  11   1      446.58      493.77     10.72 o
   3  11   1       55.37       59.72      3.29 o
   4  11   1      324.07      325.10     10.70 o
   5  11   1      118.53      107.09      5.20 o
   6  11   1      213.50      214.27      9.19 o
   7  11   1      289.79      271.27     13.16 o
   8  11   1       11.17       11.56      3.68 o
   9  11   1       11.82        8.64      3.30 o
  -9  12   1        1.49        6.42      2.57 o
  -8  12   1        0.93        2.26      5.22 o
  -7  12   1        5.81       -0.87      5.69 o
  -6  12   1        1.65       10.84      3.00 o
  -5  12   1       55.74       54.91      4.19 o
  -4  12   1      133.06      132.77      6.43 o
  -3  12   1       64.27       69.57      3.49 o
  -2  12   1        5.93        1.70      3.58 o
  -1  12   1        8.40        5.18      2.02 o
   0  12   1     1031.01      999.47     15.22 o
   1  12   1       98.95      104.96      4.64 o
   2  12   1      388.32      414.54     10.49 o
   3  12   1       58.26       60.01      3.59 o
   4  12   1      134.33      147.17      6.67 o
   5  12   1      144.93      128.80      7.16 o
   6  12   1       15.37       17.56      4.01 o
   7  12   1       65.64       62.32      4.87 o
   8  12   1        0.14        1.88      5.12 o
   9  12   1       18.66       21.66      3.15 o
  -9  13   1       11.16       11.17      2.68 o
  -8  13   1        0.88       -0.72      4.49 o
  -7  13   1        3.89        0.00      5.96 o
  -6  13   1        7.76        9.52      3.76 o
  -5  13   1      220.64      226.21      8.93 o
  -4  13   1       41.75       42.86      3.66 o
  -3  13   1       18.35       12.70      2.94 o
  -2  13   1      122.02      113.04      5.11 o
  -1  13   1     1196.40     1185.17     17.77 o
   0  13   1     2030.24     1880.63     22.02 o
   1  13   1     1447.41     1524.74     19.52 o
   2  13   1      657.43      733.38     14.07 o
   3  13   1      316.22      324.76     10.85 o
   4  13   1       72.08       86.53      4.58 o
   5  13   1        4.53       13.57      3.77 o
   6  13   1        7.54        9.60      4.23 o
   7  13   1        0.93       -2.55      5.61 o
   8  13   1       10.42        9.94      3.22 o
   9  13   1       10.21       12.31      2.57 o
  -9  14   1       14.02       10.00      2.57 o
  -8  14   1        7.31       10.62      2.94 o
  -7  14   1      265.83      265.60     12.40 o
  -6  14   1       40.90       41.94      4.42 o
  -5  14   1      302.15      304.20     12.32 o
  -4  14   1       18.46       15.97      3.29 o
  -3  14   1       37.80       35.91      3.28 o
  -2  14   1       42.29       38.36      3.09 o
  -1  14   1      183.17      179.73      8.08 o
   0  14   1      845.38      835.41     15.41 o
   1  14   1     1662.05     1696.48     21.30 o
   2  14   1      175.00      182.84      8.53 o
   3  14   1        3.99        1.76      4.77 o
   4  14   1      585.94      619.27     15.95 o
   5  14   1      548.59      560.46     16.21 o
   6  14   1      391.15      402.21     14.53 o
   7  14   1       51.41       33.86      4.67 o
   8  14   1        3.65        1.37      5.13 o
   9  14   1       27.33       26.88      2.93 o
  -9  15   1        7.86        3.80      2.29 o
  -8  15   1        7.23        9.88      2.93 o
  -7  15   1       24.07       25.61      3.64 o
  -6  15   1       53.55       53.30      4.66 o
  -5  15   1        6.43        8.99      3.39 o
  -4  15   1        0.64        1.09      4.59 o
  -3  15   1       25.55       23.77      3.10 o
  -2  15   1      377.39      378.30     11.50 o
  -1  15   1      195.65      173.00      8.57 o
   0  15   1      652.19      654.36     14.39 o
   1  15   1        1.17       10.02      2.47 o
   2  15   1       20.43       21.17      3.10 o
   3  15   1       60.80       83.75      4.31 o
   4  15   1       30.04       27.59      3.92 o
   5  15   1      153.29      160.03      7.96 o
   6  15   1       31.13       33.08      4.47 o
   7  15   1      157.69      152.27      7.01 o
   8  15   1        4.32       -0.96      4.67 o
   9  15   1       28.02       16.99      2.67 o
  -9  16   1        4.18        2.11      2.69 o
  -8  16   1       22.30       23.31      3.68 o
  -7  16   1       28.25       28.43      3.93 o
  -6  16   1       59.86       61.77      4.63 o
  -5  16   1        1.42       11.41      3.18 o
  -4  16   1      189.21      184.16      8.17 o
  -3  16   1       11.47       11.07      2.92 o
  -2  16   1       54.14       62.94      3.82 o
  -1  16   1       84.00       81.96      4.02 o
   0  16   1     1582.92     1636.17     23.82 o
   1  16   1        0.16       -4.60      4.60 o
   2  16   1       41.42       49.66      3.53 o
   3  16   1       24.24       25.59      3.73 o
   4  16   1       17.83       13.21      3.58 o
   5  16   1        0.25       -6.06      6.06 o
   6  16   1        3.98        3.29      3.73 o
   7  16   1        7.48        6.39      3.54 o
   8  16   1        0.41       -1.19      4.26 o
   9  16   1        5.07        3.66      2.02 o
  -9  17   1        2.35        3.75      1.74 o
  -8  17   1        0.10        0.00      3.79 o
  -7  17   1        8.55       17.41      2.97 o
  -6  17   1       23.80       28.47      4.11 o
  -5  17   1       10.12       14.22      3.10 o
  -4  17   1       21.72       16.09      4.03 o
  -3  17   1        7.93        2.14      4.77 o
  -2  17   1      209.91      217.23     10.40 o
  -1  17   1        1.96       -0.29      3.99 o
   0  17   1      219.70      229.48     10.08 o
   1  17   1       60.01       60.75      3.77 o
   2  17   1       62.95       62.41      4.14 o
   3  17   1      188.48      203.31      9.93 o
   4  17   1       39.74       38.10      4.55 o
   5  17   1        0.27       -0.86      5.89 o
   6  17   1       10.13        4.70      5.82 o
   7  17   1       12.56       16.90      3.46 o
   8  17   1        0.17        2.44      3.54 o
   9  17   1        1.11       -2.75      2.75 o
  -8  18   1       27.52       20.39      3.02 o
  -7  18   1        0.16       -1.80      4.85 o
  -6  18   1      222.74      225.79      9.37 o
  -5  18   1       13.14       15.10      3.66 o
  -4  18   1      188.44      188.69      8.78 o
  -3  18   1       15.70       16.63      3.30 o
  -2  18   1      185.01      179.67      8.05 o
  -1  18   1       54.35       53.38      4.20 o
   0  18   1      109.66      126.95      6.65 o
   1  18   1        0.29       -3.30      4.93 o
   2  18   1        0.55        3.10      3.19 o
   3  18   1        6.98        7.29      3.20 o
   4  18   1       17.89       22.57      3.74 o
   5  18   1       18.75       18.64      4.06 o
   6  18   1       54.33       47.94      4.33 o
   7  18   1       33.96       33.86      3.82 o
   8  18   1       18.07       14.86      3.00 o
  -8  19   1        1.53        3.13      3.20 o
  -7  19   1       15.91       20.41      2.89 o
  -6  19   1        0.86       -2.43      5.24 o
  -5  19   1      374.99      349.95     13.54 o
  -4  19   1      121.69      119.32      5.82 o
  -3  19   1      241.60      250.98     11.39 o
  -2  19   1       28.37       28.87      3.45 o
  -1  19   1      101.51       94.95      5.37 o
   0  19   1       28.42       32.44      3.70 o
   1  19   1      385.93      418.48     14.36 o
   2  19   1        9.83       12.92      3.30 o
   3  19   1      119.97      134.69      6.70 o
   4  19   1        3.77        1.69      5.65 o
   5  19   1        0.24        1.29      4.89 o
   6  19   1        0.24        2.09      3.28 o
   7  19   1       33.01       29.55      3.39 o
   8  19   1        8.10        5.25      2.59 o
  -8  20   1        0.09       -0.97      3.08 o
  -7  20   1       29.66       17.97      3.09 o
  -6  20   1       12.49       12.66      2.99 o
  -5  20   1      146.12      132.08      6.46 o
  -4  20   1       70.93       62.07      4.80 o
  -3  20   1        4.19        2.91      5.11 o
  -2  20   1       64.34       63.08      4.65 o
  -1  20   1        8.63        2.57      5.41 o
   0  20   1      253.08      240.72     10.00 o
   1  20   1       22.69       22.78      3.79 o
   2  20   1      105.21      125.76      6.36 o
   3  20   1       25.45       26.27      4.28 o
   4  20   1        5.30        3.87      5.22 o
   5  20   1       30.47       29.71      4.12 o
   6  20   1        3.82       -0.38      4.66 o
   7  20   1       12.43       12.50      3.40 o
   8  20   1        5.13        5.77      2.16 o
  -8  21   1        3.03        0.81      2.62 o
  -7  21   1        0.12       -1.10      3.51 o
  -6  21   1        2.05       -1.45      4.97 o
  -5  21   1        1.44        2.90      4.78 o
  -4  21   1       17.69       21.28      3.76 o
  -3  21   1        0.18        3.86      4.98 o
  -2  21   1        0.34        2.41      3.06 o
  -1  21   1       88.74       71.75      5.04 o
   0  21   1       88.43       93.29      5.43 o
   1  21   1      149.55      183.93      8.55 o
   2  21   1       21.14       26.98      4.12 o
   3  21   1       12.31       15.04      3.68 o
   4  21   1        8.15       10.53      3.67 o
   5  21   1      132.08      139.60      7.69 o
   6  21   1        2.09        2.85      4.57 o
   7  21   1       55.75       46.04      3.76 o
   8  21   1       12.05        7.51      2.00 o
  -8  22   1        0.01        0.51      2.04 o
  -7  22   1        2.12       -3.41      3.41 o
  -6  22   1       26.05       18.46      3.24 o
  -5  22   1        5.12        6.52      3.04 o
  -4  22   1       27.24       33.56      3.80 o
  -3  22   1        6.62       12.92      3.13 o
  -2  22   1       61.15       53.70      4.75 o
  -1  22   1      271.48      277.57     11.57 o
   0  22   1      370.64      386.24     15.96 o
   1  22   1      511.76      625.54     18.40 o
   2  22   1       22.60       27.88      4.24 o
   3  22   1       72.78       71.17      5.07 o
   4  22   1        8.56        4.68      5.79 o
   5  22   1        3.47        4.24      3.37 o
   6  22   1        0.85        1.31      2.81 o
   7  22   1       10.62        0.92      4.09 o
  -7  23   1        5.43        2.49      3.17 o
  -6  23   1        1.70       -3.93      4.11 o
  -5  23   1        0.17       -0.37      3.98 o
  -4  23   1       38.52       35.04      3.95 o
  -3  23   1        9.75        9.55      3.27 o
  -2  23   1        4.14        4.91      2.99 o
  -1  23   1       80.88       81.06      5.46 o
   0  23   1      319.15      303.74     12.12 o
   1  23   1      145.60      169.66      8.51 o
   2  23   1      260.06      273.69     12.67 o
   3  23   1       30.44       31.08      4.14 o
   4  23   1       42.16       43.58      4.26 o
   5  23   1       18.83       19.57      3.29 o
   6  23   1       15.32       17.38      3.44 o
   7  23   1        1.62        2.05      2.17 o
  -7  24   1        1.16        1.88      1.96 o
  -6  24   1       33.31       25.16      3.33 o
  -5  24   1       28.40       23.03      3.22 o
  -4  24   1       41.79       43.53      3.84 o
  -3  24   1        4.64        4.77      4.96 o
  -2  24   1       92.36       83.95      5.52 o
  -1  24   1       11.58       13.76      3.44 o
   0  24   1       24.97       27.45      3.94 o
   1  24   1       37.18       36.39      4.41 o
   2  24   1      139.01      162.06      7.16 o
   3  24   1        8.02       10.24      3.96 o
   4  24   1        8.70       12.38      3.33 o
   5  24   1        0.00        3.37      4.19 o
   6  24   1       29.04       23.57      3.24 o
   7  24   1       15.44        9.03      2.08 o
  -7  25   1        2.82       -0.66      2.43 o
  -6  25   1       53.03       34.00      3.04 o
  -5  25   1       94.25       78.74      3.79 o
  -4  25   1        8.20        7.60      2.82 o
  -3  25   1       81.89       75.48      4.52 o
  -2  25   1        4.39        5.31      3.00 o
  -1  25   1       58.82       54.77      5.26 o
   0  25   1       92.58       86.71      5.96 o
   1  25   1      221.93      253.94     12.19 o
   2  25   1      211.95      227.94      9.84 o
   3  25   1       90.32       93.45      5.13 o
   4  25   1        5.59        5.97      3.13 o
   5  25   1        0.00       -3.93      4.31 o
   6  25   1        1.43        1.77      3.44 o
  -6  26   1       17.20        7.27      2.24 o
  -5  26   1        7.18        2.46      3.76 o
  -3  26   1       16.36       12.33      2.89 o
  -2  26   1       20.18       20.51      3.41 o
  -1  26   1       79.40       72.07      5.33 o
   0  26   1      124.59      151.92      7.46 o
   1  26   1      122.71      135.45      6.78 o
   2  26   1       59.40       63.84      4.77 o
   3  26   1       51.13       53.12      4.28 o
   4  26   1       16.27       19.58      2.85 o
   5  26   1        5.82        2.78      2.80 o
   6  26   1        1.80        1.82      2.87 o
  -6  27   1       16.75        7.21      1.96 o
  -5  27   1       10.37        7.22      2.36 o
  -2  27   1       84.51       71.00      5.04 o
  -1  27   1       26.44       29.50      3.72 o
   0  27   1       34.67       41.32      4.27 o
   1  27   1       14.19       19.97      3.22 o
   2  27   1        0.80        3.42      4.88 o
   3  27   1       19.58       19.06      3.35 o
   4  27   1        1.39        2.05      2.90 o
   5  27   1        0.35       -1.12      3.30 o
   6  27   1        3.51        0.56      2.55 o
  -1  28   1       14.55       13.08      3.10 o
   0  28   1        6.58        1.48      4.79 o
   1  28   1        5.69        8.75      2.90 o
   2  28   1        0.57       -2.76      4.68 o
   3  28   1        5.09        4.32      2.97 o
   4  28   1       11.69       14.57      2.72 o
   5  28   1        0.19        2.54      2.90 o
  -1  29   1        1.99       -3.18      3.84 o
   0  29   1       35.92       42.96      3.75 o
   1  29   1       16.46       15.37      3.19 o
   2  29   1       14.69       13.06      3.46 o
   3  29   1       21.47       19.89      3.17 o
   4  29   1        0.00       -1.25      3.21 o
   5  29   1       10.96        3.98      1.89 o
   1  30   1       16.27       11.27      3.00 o
   2  30   1        7.01        6.60      2.34 o
   3  30   1        2.49       -3.29      3.51 o
   4  30   1       11.75        8.90      1.92 o
   1  31   1        2.88       -0.71      3.57 o
   2  31   1        0.80        2.96      2.11 o
   3  31   1        2.13        2.75      2.87 o
   2  32   1       11.61        5.02      2.00 o
 -10   0   2       15.38       20.90      2.50 o
  -9   0   2        0.23        0.00      4.47 o
  -8   0   2       25.63       24.03      3.90 o
  -7   0   2        0.18       -1.29      6.44 o
  -6   0   2      166.41      186.97      7.92 o
  -5   0   2      161.44      152.35      6.83 o
  -4   0   2      607.15      576.68     12.75 o
  -3   0   2     1121.25     1076.25     14.77 o
  -2   0   2     1385.12     1266.26     14.35 o
  -1   0   2     1026.68      916.69     11.12 o
   0   0   2      126.75       98.53      4.33 o
   1   0   2     1625.96     1550.64     14.99 o
   2   0   2     1698.95     1718.18     17.20 o
   3   0   2     3044.78     3241.03     26.62 o
   4   0   2      447.28      499.81     12.07 o
   5   0   2        2.51       -1.61      4.62 o
   6   0   2      122.71      145.07      7.33 o
   7   0   2      242.37      241.76     10.23 o
   8   0   2       91.72       91.64      4.97 o
   9   0   2       26.23       32.97      3.71 o
  10   0   2       19.30       12.49      2.05 o
 -10   1   2        5.08        3.21      2.24 o
  -9   1   2        1.05       -0.66      4.13 o
  -8   1   2        5.02        9.50      3.50 o
  -7   1   2      235.16      255.92     12.11 o
  -6   1   2       39.30       41.52      4.12 o
  -5   1   2       69.76       69.99      4.25 o
  -4   1   2        6.86       18.75      2.80 o
  -3   1   2      358.89      313.45      8.59 o
  -2   1   2      397.41      389.09      8.31 o
  -1   1   2      233.29      182.12      5.59 o
   0   1   2      140.82      122.29      4.66 o
   1   1   2       37.39       34.46      2.21 o
   2   1   2     1265.44     1283.74     14.97 o
   3   1   2      111.51      115.84      4.72 o
   4   1   2      620.84      636.60     13.51 o
   5   1   2      346.47      337.47     11.61 o
   6   1   2      383.83      403.30     13.99 o
   7   1   2       32.70       39.67      4.32 o
   8   1   2        3.42        8.42      2.96 o
   9   1   2       23.41       23.06      3.62 o
  10   1   2        1.76        1.26      1.85 o
 -10   2   2        5.35        7.79      2.08 o
  -9   2   2        2.14        7.01      2.76 o
  -8   2   2        2.65        6.15      3.16 o
  -7   2   2        1.44        0.00      6.57 o
  -6   2   2       31.52       30.83      3.88 o
  -5   2   2      353.88      379.54     11.80 o
  -4   2   2        0.31        4.80      2.46 o
  -3   2   2       82.32       76.58      3.67 o
  -2   2   2      589.13      575.01      9.98 o
  -1   2   2      291.40      260.23      6.52 o
   0   2   2     2230.68     2016.91     16.38 o
   1   2   2      763.97      698.47     10.29 o
   2   2   2     2307.83     2211.55     19.77 o
   3   2   2       18.43       21.32      2.26 o
   4   2   2        5.47        5.13      2.59 o
   5   2   2       35.40       34.77      3.71 o
   6   2   2      152.43      147.71      7.76 o
   7   2   2       37.33       41.65      4.34 o
   8   2   2       40.64       49.37      4.52 o
   9   2   2       13.55        3.54      4.69 o
  10   2   2       19.15       13.62      2.19 o
 -10   3   2        0.02       -0.71      2.92 o
  -9   3   2        5.36        5.78      2.77 o
  -8   3   2        9.79       10.10      3.49 o
  -7   3   2        0.01        3.45      5.31 o
  -6   3   2       44.39       56.82      4.36 o
  -5   3   2      384.45      435.56     12.67 o
  -4   3   2        4.81       10.96      2.80 o
  -3   3   2      962.08      924.93     13.94 o
  -2   3   2       33.22       38.83      2.43 o
  -1   3   2        3.32        2.01      1.81 o
   0   3   2      202.35      171.94      5.44 o
   1   3   2      321.03      287.68      7.05 o
   2   3   2       26.93       39.82      2.60 o
   3   3   2      183.01      202.93      7.27 o
   4   3   2       55.91       49.05      3.40 o
   5   3   2       44.60       42.26      3.88 o
   6   3   2      117.73      133.54      6.59 o
   7   3   2       61.94       68.76      5.06 o
   8   3   2        0.00        3.68      5.06 o
   9   3   2       15.21       17.20      3.15 o
  10   3   2       11.63        8.11      1.93 o
 -10   4   2        2.47        0.71      2.88 o
  -9   4   2        0.07        3.54      2.62 o
  -8   4   2        0.13        2.80      3.20 o
  -7   4   2       55.87       69.51      5.05 o
  -6   4   2       25.30       22.47      4.12 o
  -5   4   2      793.16      786.60     16.80 o
  -4   4   2      510.56      565.94     12.98 o
  -3   4   2      630.17      619.91     11.84 o
  -2   4   2      535.56      539.12      9.97 o
  -1   4   2      381.17      349.47      7.62 o
   0   4   2        5.09        4.70      1.65 o
   1   4   2     1951.66     1844.25     16.98 o
   2   4   2      545.99      546.51     10.25 o
   3   4   2      235.54      229.92      7.83 o
   4   4   2      189.22      199.53      8.79 o
   5   4   2        0.02        2.54      3.19 o
   6   4   2        0.52       -6.20      6.20 o
   7   4   2       16.64       13.54      4.31 o
   8   4   2        2.18       -3.65      5.01 o
   9   4   2        1.39       -0.58      4.06 o
  10   4   2        0.01        2.60      1.71 o
 -10   5   2       10.18       12.61      2.09 o
  -9   5   2        5.05        8.05      2.57 o
  -8   5   2       27.79       28.24      4.25 o
  -7   5   2      138.73      157.09      8.00 o
  -6   5   2      645.69      699.71     17.88 o
  -5   5   2        8.62       18.43      3.37 o
  -4   5   2     1831.90     1919.67     23.60 o
  -3   5   2      779.32      746.51     13.05 o
  -2   5   2      361.10      358.97      8.54 o
  -1   5   2      151.32      158.95      5.48 o
   0   5   2      250.69      240.59      6.52 o
   1   5   2     1244.68     1214.76     14.12 o
   2   5   2       53.15       51.74      2.72 o
   3   5   2        0.33       -3.91      4.09 o
   4   5   2        2.74        8.71      2.51 o
   5   5   2      466.37      480.54     14.22 o
   6   5   2        2.72        6.81      3.83 o
   7   5   2        0.15        9.08      3.56 o
   8   5   2        8.44       11.54      3.42 o
   9   5   2       22.78       19.39      3.53 o
  10   5   2        2.12        2.07      1.68 o
 -10   6   2       20.10       18.48      2.39 o
  -9   6   2       12.71       18.11      3.18 o
  -8   6   2       32.73       36.64      4.51 o
  -7   6   2       39.77       35.30      4.54 o
  -6   6   2      458.95      495.97     16.02 o
  -5   6   2      201.55      209.33      9.85 o
  -4   6   2     2109.76     2170.19     25.46 o
  -3   6   2        7.03       31.70      2.63 o
  -2   6   2      740.88      678.20     11.65 o
  -1   6   2      348.90      320.62      7.66 o
   0   6   2     1828.44     1781.67     17.00 o
   1   6   2        4.30        8.78      1.88 o
   2   6   2       22.64       27.67      2.46 o
   3   6   2      265.83      268.34      8.74 o
   4   6   2      128.10      117.64      5.87 o
   5   6   2       24.31       20.98      3.64 o
   6   6   2       47.24       64.31      4.69 o
   7   6   2      138.70      140.77      8.10 o
   8   6   2       63.63       59.84      4.66 o
   9   6   2        0.88        2.47      3.83 o
 -10   7   2        1.16        0.75      2.60 o
  -9   7   2        0.20        0.29      2.80 o
  -8   7   2       83.72       89.58      5.12 o
  -7   7   2       14.99       11.67      3.96 o
  -6   7   2      583.21      616.91     16.98 o
  -5   7   2      150.20      156.72      6.98 o
  -4   7   2       59.11       66.42      4.15 o
  -3   7   2     1012.31     1004.88     15.82 o
  -2   7   2      421.39      416.06      9.56 o
  -1   7   2      467.88      426.92      9.00 o
   0   7   2       98.09      108.64      5.07 o
   1   7   2       16.81       16.15      2.18 o
   2   7   2        3.68       11.78      2.17 o
   3   7   2      167.85      188.95      7.83 o
   4   7   2       80.23       82.41      4.06 o
   5   7   2       18.61       24.04      3.66 o
   6   7   2      348.75      357.73     14.18 o
   7   7   2       53.97       65.00      5.05 o
   8   7   2        3.86        0.00      5.19 o
   9   7   2       29.60       33.30      3.46 o
 -10   8   2        3.13        3.74      1.74 o
  -9   8   2        0.01        2.81      2.56 o
  -8   8   2       20.58       19.82      3.57 o
  -7   8   2       21.74       29.97      3.90 o
  -6   8   2      254.03      269.08     12.23 o
  -5   8   2        9.77       14.06      3.46 o
  -4   8   2        0.36        4.67      2.77 o
  -3   8   2      333.89      354.47      9.97 o
  -2   8   2      404.36      435.08     10.20 o
  -1   8   2        3.34        7.35      1.97 o
   0   8   2     1904.22     1825.13     18.54 o
   1   8   2        1.26        6.83      2.01 o
   2   8   2     2247.68     2347.18     23.13 o
   3   8   2      208.24      222.29      8.31 o
   4   8   2        8.05        6.75      3.02 o
   5   8   2       41.47       44.44      4.24 o
   6   8   2      489.50      529.14     16.64 o
   7   8   2       33.45       41.18      4.19 o
   8   8   2      111.70      115.73      5.55 o
   9   8   2        0.23        2.02      3.52 o
 -10   9   2        0.55        1.43      1.54 o
  -9   9   2        2.01       -1.34      3.84 o
  -8   9   2        1.67       -2.67      5.51 o
  -7   9   2        7.17        0.87      5.77 o
  -6   9   2       67.88       73.00      5.33 o
  -5   9   2        1.58        8.39      2.93 o
  -4   9   2       13.93       10.61      3.12 o
  -3   9   2        0.40       -1.75      3.71 o
  -2   9   2      157.55      162.95      6.89 o
  -1   9   2        0.53        0.60      2.04 o
   0   9   2      519.46      559.60     10.92 o
   1   9   2      214.90      219.48      7.70 o
   2   9   2     1420.17     1472.28     19.07 o
   3   9   2        0.29        1.25      2.58 o
   4   9   2      436.14      460.94     12.87 o
   5   9   2       50.60       50.93      4.29 o
   6   9   2      137.45      142.28      6.95 o
   7   9   2      121.74      121.97      6.40 o
   8   9   2        8.82       13.65      3.42 o
   9   9   2        1.25       -2.39      3.67 o
  -9  10   2        0.09       -2.41      2.69 o
  -8  10   2        2.58        0.00      5.05 o
  -7  10   2        5.30        5.19      5.50 o
  -6  10   2       26.38       16.89      4.25 o
  -5  10   2       28.80       30.12      3.88 o
  -4  10   2       55.00       67.94      4.19 o
  -3  10   2      153.26      159.62      7.71 o
  -2  10   2      309.80      313.08      9.39 o
  -1  10   2      914.44      904.44     14.43 o
   0  10   2      349.83      309.87      8.66 o
   1  10   2     2401.49     2521.45     24.54 o
   2  10   2        1.79        5.98      2.49 o
   3  10   2      438.54      436.57     12.12 o
   4  10   2      150.38      163.97      7.21 o
   5  10   2        3.10        4.61      3.32 o
   6  10   2        0.30       -5.83      5.83 o
   7  10   2        0.97        7.10      3.57 o
   8  10   2       58.39       56.53      4.10 o
   9  10   2        0.86        0.00      3.34 o
  -9  11   2        0.12       -2.38      3.15 o
  -8  11   2       22.55       23.00      3.42 o
  -7  11   2       15.91       19.69      3.61 o
  -6  11   2      353.09      411.70     14.94 o
  -5  11   2        3.61       -3.79      5.97 o
  -4  11   2      354.19      349.76     12.35 o
  -3  11   2       61.67       65.18      4.03 o
  -2  11   2        0.05       -0.49      4.00 o
  -1  11   2        2.54       -3.06      3.62 o
   0  11   2       72.50       78.35      3.45 o
   1  11   2       15.33       11.76      2.34 o
   2  11   2      317.89      328.08     10.19 o
   3  11   2      174.68      169.34      8.43 o
   4  11   2      205.90      211.77      9.71 o
   5  11   2      156.77      153.81      6.91 o
   6  11   2      549.93      601.38     17.53 o
   7  11   2       11.61       12.10      3.96 o
   8  11   2       63.12       54.17      4.05 o
   9  11   2       31.63       26.15      2.92 o
  -9  12   2        5.24        4.73      2.46 o
  -8  12   2        0.20       -2.05      4.35 o
  -7  12   2       18.96       26.82      3.61 o
  -6  12   2       91.48      104.57      5.49 o
  -5  12   2       70.87       72.88      4.55 o
  -4  12   2      227.33      232.70     11.04 o
  -3  12   2       50.26       51.81      3.65 o
  -2  12   2       15.23       23.18      2.60 o
  -1  12   2        0.78        3.19      2.29 o
   0  12   2      968.42      986.32     16.07 o
   1  12   2      110.75      110.25      5.25 o
   2  12   2      290.38      294.25     10.16 o
   3  12   2       63.06       52.54      3.94 o
   4  12   2       38.74       43.45      3.94 o
   5  12   2      177.53      203.28      8.49 o
   6  12   2      109.22      120.53      6.10 o
   7  12   2      214.15      234.97     11.60 o
   8  12   2        7.76        9.16      2.89 o
   9  12   2        8.64        6.34      2.25 o
  -9  13   2        6.58        2.81      3.46 o
  -8  13   2        0.05        2.92      3.86 o
  -7  13   2        0.30       -4.95      5.44 o
  -6  13   2        1.73        4.87      3.61 o
  -5  13   2        2.62        2.42      5.13 o
  -4  13   2      197.65      206.21      8.48 o
  -3  13   2       45.35       49.84      3.65 o
  -2  13   2      269.55      304.70     10.56 o
  -1  13   2       62.22       61.57      3.45 o
   0  13   2       50.25       49.47      3.38 o
   1  13   2       31.08       29.80      3.15 o
   2  13   2       16.35       17.66      3.27 o
   3  13   2      700.88      757.39     16.84 o
   4  13   2        8.90       17.44      3.42 o
   5  13   2       11.79       16.60      3.74 o
   6  13   2       39.25       41.91      4.47 o
   7  13   2       16.75       27.98      3.84 o
   8  13   2        3.58        3.64      3.09 o
   9  13   2       21.76       15.57      2.30 o
  -9  14   2        1.36       -0.36      2.95 o
  -8  14   2        0.11        0.30      4.04 o
  -7  14   2        3.80       -1.20      4.85 o
  -6  14   2       84.49       92.87      5.38 o
  -5  14   2       29.83       36.24      4.18 o
  -4  14   2       42.63       45.07      4.11 o
  -3  14   2        4.23        7.11      3.10 o
  -2  14   2      330.16      333.66     11.09 o
  -1  14   2       56.30       59.44      3.72 o
   0  14   2      745.95      791.58     16.16 o
   1  14   2        0.15        3.43      4.53 o
   2  14   2       56.44       65.14      4.01 o
   3  14   2      222.57      227.26     10.24 o
   4  14   2      145.24      159.88      8.19 o
   5  14   2      466.60      464.50     15.76 o
   6  14   2        1.19        9.32      3.49 o
   7  14   2       57.84       59.99      4.16 o
   8  14   2        4.67        7.35      2.99 o
   9  14   2        4.67        5.15      1.93 o
  -9  15   2        3.39        5.67      1.70 o
  -8  15   2       12.79       20.88      2.92 o
  -7  15   2        0.80       -1.54      4.36 o
  -6  15   2       32.14       32.98      4.51 o
  -5  15   2        7.79        8.45      3.64 o
  -4  15   2       83.33       86.95      5.32 o
  -3  15   2      193.70      201.76     10.07 o
  -2  15   2      218.88      216.11     10.41 o
  -1  15   2      514.54      523.20     13.98 o
   0  15   2       32.56       31.89      3.22 o
   1  15   2       28.11       26.19      3.24 o
   2  15   2       19.08       33.04      3.61 o
   3  15   2       81.48       73.52      4.49 o
   4  15   2       27.67       33.98      3.95 o
   5  15   2      144.27      141.32      7.17 o
   6  15   2      140.20      159.43      8.21 o
   7  15   2        0.44       -4.23      4.23 o
   8  15   2        3.52        2.34      3.96 o
  -9  16   2        0.14       -1.33      2.35 o
  -8  16   2       20.25       14.73      3.09 o
  -7  16   2        6.75        3.96      3.25 o
  -6  16   2       57.98       62.93      4.58 o
  -5  16   2        7.09        6.85      3.57 o
  -4  16   2       31.73       35.93      4.12 o
  -3  16   2       42.63       53.24      4.09 o
  -2  16   2       10.13       11.93      3.31 o
  -1  16   2     1131.57     1145.14     21.37 o
   0  16   2        7.88       17.66      3.06 o
   1  16   2       46.19       54.12      4.21 o
   2  16   2       11.78       19.63      3.50 o
   3  16   2      314.17      330.98     12.99 o
   4  16   2        1.49        2.89      5.18 o
   5  16   2       87.34       99.90      5.67 o
   6  16   2        4.12        5.39      5.76 o
   7  16   2        0.16        2.06      4.75 o
   8  16   2        0.29       -3.65      3.65 o
  -8  17   2        1.33       -2.83      3.56 o
  -7  17   2       74.86       70.55      4.35 o
  -6  17   2       73.44       75.59      4.83 o
  -5  17   2       55.16       51.66      4.73 o
  -4  17   2        0.13        1.72      5.11 o
  -3  17   2       11.80       14.48      3.71 o
  -2  17   2      309.72      324.34     12.66 o
  -1  17   2        5.66       10.85      3.23 o
   0  17   2        8.45       10.61      3.16 o
   1  17   2        7.09        8.60      3.42 o
   2  17   2       75.70       80.59      4.81 o
   3  17   2      265.10      277.03     12.13 o
   4  17   2        6.06       -0.42      6.21 o
   5  17   2      210.11      199.61      9.34 o
   6  17   2       38.29       46.01      4.35 o
   7  17   2       10.41       11.88      2.75 o
   8  17   2        1.60        1.47      3.05 o
  -8  18   2        4.39       -1.25      3.65 o
  -7  18   2       38.16       33.02      3.27 o
  -6  18   2        1.38        1.97      5.01 o
  -5  18   2        1.07        1.03      3.30 o
  -4  18   2        4.70        7.71      3.55 o
  -3  18   2      232.91      246.64     12.25 o
  -2  18   2       57.25       67.02      4.70 o
  -1  18   2       28.38       32.06      3.68 o
   0  18   2      141.91      150.71      7.62 o
   1  18   2      339.94      379.18     13.60 o
   2  18   2        0.93        4.73      4.92 o
   3  18   2      249.22      262.13     12.37 o
   4  18   2       46.44       47.66      4.64 o
   5  18   2       22.89       30.77      3.95 o
   6  18   2        3.11       -2.68      5.68 o
   7  18   2        1.29        0.88      4.16 o
   8  18   2        0.11       -0.54      3.07 o
  -8  19   2        0.42       -2.95      2.95 o
  -7  19   2        3.76        5.44      2.70 o
  -6  19   2        3.18        3.75      4.65 o
  -5  19   2       15.49       13.46      3.65 o
  -4  19   2      205.42      193.17      8.57 o
  -3  19   2      258.62      254.91     12.36 o
  -2  19   2      549.56      576.34     17.60 o
  -1  19   2      205.19      202.90      9.00 o
   0  19   2       69.30       71.42      5.09 o
   1  19   2        6.14        4.75      3.56 o
   2  19   2       57.25       62.17      4.74 o
   3  19   2        1.81       -4.25      5.83 o
   4  19   2      125.49      127.43      5.97 o
   5  19   2       48.70       52.35      4.60 o
   6  19   2        0.01        3.89      3.06 o
   7  19   2       27.68       24.85      3.27 o
   8  19   2        1.52        2.13      2.53 o
  -8  20   2       13.92        9.36      1.97 o
  -7  20   2        1.52        2.65      3.87 o
  -6  20   2       58.00       46.93      4.01 o
  -5  20   2        0.14       -3.67      5.14 o
  -4  20   2       36.99       33.09      4.14 o
  -3  20   2       24.22       24.26      3.83 o
  -2  20   2      551.80      532.85     17.17 o
  -1  20   2       16.85       16.47      3.80 o
   0  20   2      986.67     1113.70     23.82 o
   1  20   2      168.68      175.18      8.50 o
   2  20   2        5.25       10.74      3.65 o
   3  20   2        6.17        4.32      5.77 o
   4  20   2       67.54       72.46      5.03 o
   5  20   2       59.63       56.03      4.67 o
   6  20   2        2.49        7.74      2.67 o
   7  20   2       18.99       21.11      2.94 o
  -7  21   2       23.79       17.23      2.93 o
  -6  21   2        0.06        7.50      2.57 o
  -5  21   2       26.94       29.73      3.63 o
  -4  21   2        0.87        6.44      2.93 o
  -3  21   2        4.96        4.19      3.40 o
  -2  21   2      210.46      188.30      9.42 o
  -1  21   2        1.25       -1.24      5.32 o
   0  21   2      656.97      681.98     19.80 o
   1  21   2       79.99       97.24      5.38 o
   2  21   2       47.39       58.90      4.89 o
   3  21   2       20.02       26.45      3.96 o
   4  21   2        1.92        1.25      6.35 o
   5  21   2        7.92       -1.50      5.48 o
   6  21   2       14.94       13.54      3.14 o
   7  21   2        0.99        3.88      2.27 o
  -7  22   2        4.22        0.99      2.90 o
  -6  22   2       10.97        7.16      3.19 o
  -5  22   2        4.38        7.01      2.90 o
  -4  22   2        0.24       -3.79      5.11 o
  -3  22   2        0.20        2.20      4.92 o
  -2  22   2       56.15       47.23      4.35 o
  -1  22   2      288.92      285.99     14.25 o
   0  22   2        1.01        0.42      5.70 o
   1  22   2        8.32        9.93      3.73 o
   2  22   2        2.62        1.31      5.83 o
   3  22   2       12.53       19.01      3.68 o
   4  22   2       25.18       25.37      3.96 o
   5  22   2       10.00       11.05      3.22 o
   6  22   2       12.82       12.24      2.83 o
   7  22   2        3.25       -3.12      3.12 o
  -7  23   2        6.72        5.94      2.04 o
  -6  23   2        8.65        3.10      3.85 o
  -5  23   2       16.75       11.82      3.20 o
  -4  23   2       50.34       43.22      4.13 o
  -3  23   2        0.20       -2.57      5.15 o
  -2  23   2      290.15      281.14     13.85 o
  -1  23   2        0.05        8.15      3.22 o
   0  23   2       84.41       92.90      5.75 o
   1  23   2       13.14       14.32      3.98 o
   2  23   2       17.62       16.30      3.95 o
   3  23   2       80.76       94.99      5.51 o
   4  23   2        9.18        3.41      4.86 o
   5  23   2       28.51       26.40      3.44 o
   6  23   2        2.82        1.90      3.41 o
   7  23   2        1.70       -2.70      2.70 o
  -7  24   2        0.00       -1.13      2.24 o
  -6  24   2       17.18       15.83      2.70 o
  -5  24   2        1.78        0.46      2.88 o
  -4  24   2        3.77        3.73      4.89 o
  -3  24   2        0.31       -5.61      5.61 o
  -2  24   2        9.55        9.36      3.38 o
  -1  24   2       80.95       89.17      5.26 o
   0  24   2      133.83      165.22      7.73 o
   1  24   2       63.53       63.89      4.92 o
   2  24   2       19.64       22.20      3.89 o
   3  24   2        0.15       -5.33      5.33 o
   4  24   2        4.74        3.84      5.33 o
   5  24   2       12.08       12.23      3.25 o
   6  24   2        0.97        2.81      3.32 o
  -6  25   2        2.42        1.57      1.98 o
  -5  25   2        8.59        3.73      3.88 o
  -4  25   2        8.57        6.92      2.96 o
  -3  25   2       13.03       14.11      3.17 o
  -2  25   2        1.61        2.74      4.20 o
  -1  25   2        0.03        1.45      3.12 o
   0  25   2        0.04       -3.67      4.84 o
   1  25   2        2.12        4.13      3.03 o
   2  25   2        3.14        7.18      3.04 o
   3  25   2        0.01       -2.58      4.23 o
   4  25   2        1.24        2.21      4.03 o
   5  25   2        0.02        3.96      2.37 o
   6  25   2        0.25        1.63      1.82 o
  -6  26   2       10.26        4.73      1.87 o
  -5  26   2       14.30       10.13      2.55 o
  -4  26   2        0.23        2.11      2.67 o
  -3  26   2       38.64       35.02      3.49 o
  -2  26   2       32.53       36.32      3.56 o
  -1  26   2       24.82       20.96      3.53 o
   0  26   2       67.70       69.05      4.89 o
   1  26   2       53.51       50.94      4.38 o
   2  26   2        0.32       -2.59      5.03 o
   3  26   2       14.48        4.36      5.27 o
   4  26   2        4.05        5.70      3.08 o
   5  26   2        0.08       -1.67      3.25 o
  -5  27   2        2.47        3.64      1.95 o
  -4  27   2        0.00        0.52      3.63 o
  -3  27   2       33.48       29.93      3.50 o
  -2  27   2        1.33        0.33      3.55 o
  -1  27   2       29.45       30.14      3.52 o
   0  27   2       16.81       21.25      3.44 o
   1  27   2       22.42       22.77      3.88 o
   2  27   2        0.66       -1.00      4.30 o
   3  27   2        1.03       -4.42      4.42 o
   4  27   2        0.36        2.14      3.42 o
   5  27   2        0.89       -2.84      2.84 o
  -5  28   2        8.89        4.39      1.84 o
  -4  28   2        8.19        6.96      2.41 o
  -3  28   2        5.96        7.68      2.61 o
  -2  28   2        0.98        0.59      4.08 o
  -1  28   2      169.15      144.13      7.74 o
   0  28   2       16.31       21.42      3.24 o
   1  28   2        9.03       10.16      3.00 o
   2  28   2        1.64        1.47      3.80 o
   3  28   2        0.22       -4.01      4.01 o
   4  28   2        7.91        7.14      2.36 o
  -4  29   2        8.05        5.42      2.01 o
  -3  29   2        7.23        2.47      3.34 o
  -2  29   2        0.94        2.51      3.23 o
  -1  29   2        4.82        0.81      3.72 o
   0  29   2       22.19       31.84      3.51 o
   1  29   2       23.08       19.79      3.33 o
   2  29   2        0.10       -1.75      3.46 o
   3  29   2        2.73       -2.10      3.58 o
   4  29   2        4.96       -0.61      2.85 o
  -3  30   2        0.44       -1.60      2.81 o
  -2  30   2        2.67        4.23      1.92 o
  -1  30   2        0.00       -0.68      2.80 o
   0  30   2       19.93       25.21      2.85 o
   1  30   2        2.09       -1.15      3.47 o
   2  30   2        0.00        0.20      3.06 o
   3  30   2        1.02        3.36      1.85 o
  -1  31   2        0.13        0.00      2.72 o
   0  31   2        2.29       -1.34      3.21 o
   1  31   2        4.61        4.45      2.06 o
   2  31   2        2.41        1.10      2.72 o
  -1  32   2        0.37       -0.66      2.04 o
   0  32   2        1.77        1.98      2.36 o
   1  32   2        0.06       -0.26      2.48 o
  -9   1   3        3.54        5.33      2.52 o
  -8   1   3        0.37        0.89      3.07 o
  -7   1   3        0.07        1.30      5.12 o
  -6   1   3       19.62       25.75      4.38 o
  -5   1   3        9.36       14.06      3.58 o
  -4   1   3       26.26       31.40      3.25 o
  -3   1   3       21.41       27.84      3.13 o
  -2   1   3       27.17       37.37      2.84 o
  -1   1   3       49.98       47.97      2.86 o
   0   1   3       29.09       35.55      2.50 o
   1   1   3        7.80        9.97      2.43 o
   2   1   3        8.73        8.58      2.44 o
   3   1   3       30.46       23.68      3.02 o
   4   1   3        6.15        1.36      4.97 o
   5   1   3       19.70       15.25      4.03 o
   6   1   3       85.16       89.32      5.45 o
   7   1   3        6.14        3.74      3.60 o
   8   1   3       48.15       49.81      4.03 o
   9   1   3        3.22        2.02      2.39 o
  -9   2   3       11.67       10.18      2.62 o
  -8   2   3       20.66       29.23      3.32 o
  -7   2   3       11.64       18.28      3.77 o
  -6   2   3      417.72      434.03     15.26 o
  -5   2   3        4.09        7.52      3.32 o
  -4   2   3        0.04        2.61      4.75 o
  -3   2   3       20.45       22.83      3.09 o
  -2   2   3       15.09       13.72      2.76 o
  -1   2   3      183.33      159.69      6.80 o
   0   2   3      511.16      505.08     10.88 o
   1   2   3        0.68       -3.65      3.65 o
   2   2   3      996.33     1070.73     17.18 o
   3   2   3       32.37       27.80      3.21 o
   4   2   3       21.26       15.33      3.40 o
   5   2   3       29.55       23.92      3.71 o
   6   2   3      252.55      266.85     12.83 o
   7   2   3       18.67       21.56      3.86 o
   8   2   3        0.90        1.47      2.88 o
   9   2   3       31.64       23.73      2.88 o
  -9   3   3        3.73       -3.22      4.06 o
  -8   3   3        6.16        5.39      3.07 o
  -7   3   3       57.82       62.67      4.84 o
  -6   3   3      101.67      119.13      5.97 o
  -5   3   3       22.66       22.22      4.01 o
  -4   3   3       64.51       66.48      3.99 o
  -3   3   3       46.12       50.64      3.56 o
  -2   3   3     1563.44     1582.45     20.44 o
  -1   3   3      190.67      167.76      7.00 o
   0   3   3      725.49      652.04     12.52 o
   1   3   3      492.35      526.66     11.80 o
   2   3   3       41.00       43.24      3.38 o
   3   3   3      144.75      123.72      6.13 o
   4   3   3        1.60        1.52      3.14 o
   5   3   3        0.02       -5.51      5.51 o
   6   3   3      292.91      299.90     13.05 o
   7   3   3       24.95       30.59      4.08 o
   8   3   3       25.59       27.59      3.24 o
   9   3   3       10.35        4.50      2.33 o
  -9   4   3        0.50        2.90      3.61 o
  -8   4   3       11.84       14.82      3.35 o
  -7   4   3       14.88       17.49      3.90 o
  -6   4   3      904.03      963.96     21.94 o
  -5   4   3       13.57       14.87      3.72 o
  -4   4   3      162.66      165.89      7.25 o
  -3   4   3      458.88      465.10     12.53 o
  -2   4   3       24.37       27.12      2.87 o
  -1   4   3      677.99      702.89     13.13 o
   0   4   3       53.28       49.29      2.90 o
   1   4   3      462.92      471.11     11.41 o
   2   4   3      756.22      754.45     14.95 o
   3   4   3       24.86       29.85      3.27 o
   4   4   3        2.21        8.26      3.05 o
   5   4   3       12.55       10.19      3.79 o
   6   4   3      434.75      445.10     15.34 o
   7   4   3       44.95       40.96      4.31 o
   8   4   3       21.01       21.02      3.38 o
   9   4   3        0.13       -1.15      3.09 o
  -9   5   3        5.10        2.94      2.55 o
  -8   5   3       58.13       58.24      4.19 o
  -7   5   3       26.80       33.78      4.07 o
  -6   5   3       54.82       71.69      5.45 o
  -5   5   3      205.65      223.53      8.76 o
  -4   5   3       20.51       20.51      3.62 o
  -3   5   3      221.07      224.22      9.00 o
  -2   5   3        0.31        1.93      2.79 o
  -1   5   3      122.12      119.82      5.17 o
   0   5   3       33.40       31.84      2.83 o
   1   5   3      125.00      140.06      5.52 o
   2   5   3      430.06      422.14     11.54 o
   3   5   3       65.13       70.81      4.04 o
   4   5   3      216.12      216.16     10.59 o
   5   5   3       10.65       13.61      3.77 o
   6   5   3      161.07      167.59      8.80 o
   7   5   3       21.64       16.95      3.88 o
   8   5   3        0.43       -4.48      5.06 o
   9   5   3       11.73       10.47      2.36 o
  -9   6   3       48.51       45.61      3.22 o
  -8   6   3       24.63       19.98      3.42 o
  -7   6   3      249.26      265.23     12.40 o
  -6   6   3      289.76      272.70     13.03 o
  -5   6   3       60.59       73.19      4.61 o
  -4   6   3      249.53      257.47     10.74 o
  -3   6   3       17.51       22.24      3.34 o
  -2   6   3      205.64      222.08      8.86 o
  -1   6   3      302.91      290.09      9.26 o
   0   6   3       14.77       18.28      2.74 o
   1   6   3      254.14      246.60      8.83 o
   2   6   3        5.74        4.20      2.85 o
   3   6   3      294.20      292.00     10.88 o
   4   6   3      197.25      192.73      8.18 o
   5   6   3      156.33      150.14      7.83 o
   6   6   3      332.52      332.14     14.14 o
   7   6   3        0.42        2.05      5.49 o
   8   6   3       32.26       25.71      3.67 o
   9   6   3        0.36        1.94      2.96 o
  -9   7   3        2.07        3.25      2.33 o
  -8   7   3       59.92       66.86      4.22 o
  -7   7   3       41.11       43.95      4.30 o
  -6   7   3       92.97      113.71      5.99 o
  -5   7   3        5.47        7.45      3.38 o
  -4   7   3        3.74        6.45      3.39 o
  -3   7   3      730.79      762.07     16.24 o
  -2   7   3      614.02      665.69     14.47 o
  -1   7   3     1946.56     1916.32     22.81 o
   0   7   3     1394.25     1429.43     19.74 o
   1   7   3       81.83       88.67      4.10 o
   2   7   3      553.74      611.88     14.17 o
   3   7   3      237.20      249.15     10.06 o
   4   7   3       25.16       27.16      3.82 o
   5   7   3       12.37       17.24      4.17 o
   6   7   3      158.21      177.28      8.90 o
   7   7   3       11.75       11.31      3.68 o
   8   7   3       23.71       20.97      3.53 o
   9   7   3        0.69        0.00      2.85 o
  -9   8   3        4.53       -1.23      3.45 o
  -8   8   3      111.97      117.71      6.22 o
  -7   8   3        0.85        4.63      3.36 o
  -6   8   3      326.15      357.80     14.01 o
  -5   8   3        0.50        1.61      5.47 o
  -4   8   3       76.03       70.61      4.70 o
  -3   8   3       64.68       68.33      4.38 o
  -2   8   3      277.53      292.17     10.14 o
  -1   8   3      109.96      129.28      5.75 o
   0   8   3      201.31      179.62      8.00 o
   1   8   3      311.62      346.37     10.50 o
   2   8   3      241.41      246.29      9.84 o
   3   8   3       69.54       71.96      4.16 o
   4   8   3      110.52      103.55      5.18 o
   5   8   3      117.95      119.23      7.60 o
   6   8   3      168.84      169.79      8.01 o
   7   8   3       74.79       77.12      4.89 o
   8   8   3        0.13       -1.16      4.28 o
   9   8   3        5.00       -1.23      2.86 o
  -9   9   3        5.06        3.84      2.14 o
  -8   9   3        9.24        9.09      2.92 o
  -7   9   3        6.57        8.78      3.45 o
  -6   9   3      195.49      186.76      9.18 o
  -5   9   3        9.67       10.33      3.69 o
  -4   9   3      144.87      135.69      6.56 o
  -3   9   3        6.60        1.32      5.16 o
  -2   9   3      137.72      150.89      6.57 o
  -1   9   3       18.27       21.27      3.09 o
   0   9   3        8.64        6.83      2.73 o
   1   9   3      135.19      132.39      6.12 o
   2   9   3      164.69      144.13      6.63 o
   3   9   3      205.71      203.48      8.18 o
   4   9   3       65.48       68.52      4.71 o
   5   9   3      297.61      324.40     13.10 o
   6   9   3       64.56       64.80      5.16 o
   7   9   3      103.34      105.33      5.43 o
   8   9   3        5.88       -0.28      4.33 o
   9   9   3        0.35       -1.40      2.41 o
  -9  10   3        0.13       -2.81      2.81 o
  -8  10   3        2.47        3.32      3.04 o
  -7  10   3       35.56       38.18      4.01 o
  -6  10   3      107.93      120.35      6.36 o
  -5  10   3        2.49        4.33      3.37 o
  -4  10   3        6.04        7.96      3.70 o
  -3  10   3       95.72      103.11      5.63 o
  -2  10   3        0.19       -4.71      4.71 o
  -1  10   3        8.66        8.67      2.73 o
   0  10   3        0.03        1.12      3.93 o
   1  10   3       16.10       14.92      3.15 o
   2  10   3      107.45      117.89      5.54 o
   3  10   3       37.88       40.15      3.80 o
   4  10   3        0.65        6.86      3.32 o
   5  10   3       77.25       89.93      5.53 o
   6  10   3      104.38      114.59      6.48 o
   7  10   3       51.02       52.67      4.32 o
   8  10   3        1.06        2.36      3.72 o
  -9  11   3        1.90       -1.61      2.83 o
  -8  11   3        2.00        3.15      2.89 o
  -7  11   3       45.51       48.25      3.88 o
  -6  11   3        0.01       -1.73      5.54 o
  -5  11   3        5.21        5.07      6.03 o
  -4  11   3       43.17       41.81      4.21 o
  -3  11   3       21.27       23.45      3.38 o
  -2  11   3      147.78      154.46      7.06 o
  -1  11   3       53.26       58.35      3.84 o
   0  11   3       18.01       13.28      3.15 o
   1  11   3        3.81        6.78      2.98 o
   2  11   3       85.77       85.61      4.80 o
   3  11   3       21.03       27.25      3.60 o
   4  11   3       23.15       26.94      3.91 o
   5  11   3      213.33      247.28     11.80 o
   6  11   3       39.72       38.34      4.08 o
   7  11   3       29.75       32.56      3.80 o
   8  11   3        0.08       -0.25      3.55 o
  -9  12   3        0.42        1.86      2.48 o
  -8  12   3        8.59        5.65      3.15 o
  -7  12   3        6.97        5.97      3.18 o
  -6  12   3       26.57       28.93      4.09 o
  -5  12   3       26.10       32.63      4.32 o
  -4  12   3        5.73        8.26      3.65 o
  -3  12   3        0.84       -0.74      5.13 o
  -2  12   3       16.01       17.54      3.38 o
  -1  12   3        0.19       -2.84      4.92 o
   0  12   3        1.11       -0.31      4.39 o
   1  12   3        5.41        7.27      2.85 o
   2  12   3      117.39      131.83      6.88 o
   3  12   3       92.33       95.82      5.16 o
   4  12   3      108.94      109.70      5.81 o
   5  12   3      172.03      182.52      8.69 o
   6  12   3        0.57        0.41      5.16 o
   7  12   3        0.05       -2.41      4.60 o
   8  12   3        0.87        0.23      3.26 o
  -8  13   3       18.68       14.52      3.13 o
  -7  13   3       10.89       19.73      3.05 o
  -6  13   3        0.08       -3.37      5.01 o
  -5  13   3        0.05       -0.86      5.12 o
  -4  13   3       12.69        9.32      3.98 o
  -3  13   3      181.04      203.72      8.61 o
  -2  13   3        0.05        3.49      4.74 o
  -1  13   3      209.09      193.93      7.89 o
   0  13   3        9.87       11.09      3.15 o
   1  13   3       26.86       33.13      3.68 o
   2  13   3      649.50      729.36     17.65 o
   3  13   3        0.25        2.38      3.47 o
   4  13   3      183.55      210.40      8.88 o
   5  13   3       81.10       78.11      5.01 o
   6  13   3        0.09        4.01      4.77 o
   7  13   3       14.85        9.94      3.07 o
   8  13   3       22.04       26.18      2.65 o
  -8  14   3        8.95        6.43      2.75 o
  -7  14   3       16.84       12.36      3.41 o
  -6  14   3       14.34       15.77      3.82 o
  -5  14   3       10.65       15.14      3.44 o
  -4  14   3       12.26        9.52      3.98 o
  -3  14   3       30.19       22.61      3.98 o
  -2  14   3       24.74       22.09      3.73 o
  -1  14   3       14.70       14.84      3.25 o
   0  14   3       42.38       41.78      3.93 o
   1  14   3      154.90      167.70      7.50 o
   2  14   3        9.38        9.28      3.56 o
   3  14   3      239.13      236.06      9.39 o
   4  14   3      146.83      144.14      7.83 o
   5  14   3       23.87       28.01      4.02 o
   6  14   3        0.01       -2.71      5.35 o
   7  14   3        3.12        1.64      2.85 o
   8  14   3       28.55       26.55      2.53 o
  -8  15   3        3.19       -0.21      3.40 o
  -7  15   3        0.15       -1.02      2.75 o
  -6  15   3       12.78       12.24      3.33 o
  -5  15   3       29.82       33.50      4.12 o
  -4  15   3       62.26       66.46      4.95 o
  -3  15   3        0.77       -4.95      4.95 o
  -2  15   3       19.32       19.54      3.53 o
  -1  15   3      199.33      191.24      8.57 o
   0  15   3       22.39       30.30      3.82 o
   1  15   3       79.98       85.58      5.15 o
   2  15   3        1.54       -2.81      5.38 o
   3  15   3       40.93       46.34      4.24 o
   4  15   3       31.30       27.79      4.59 o
   5  15   3       19.13       13.77      4.11 o
   6  15   3       20.04       17.62      3.53 o
   7  15   3        3.51        7.62      2.80 o
   8  15   3        2.00       -0.98      2.91 o
  -8  16   3        4.60       -0.37      3.14 o
  -7  16   3       11.25       17.03      3.33 o
  -6  16   3        0.73       -4.90      4.90 o
  -5  16   3      117.06      126.63      7.09 o
  -4  16   3       26.91       27.65      4.23 o
  -3  16   3        4.06        5.52      5.71 o
  -2  16   3       17.08       19.18      3.64 o
  -1  16   3        7.79       13.07      3.47 o
   0  16   3        0.56        1.84      3.34 o
   1  16   3       73.96       76.81      5.24 o
   2  16   3      193.40      223.88      9.41 o
   3  16   3       63.26       71.41      5.21 o
   4  16   3      245.93      253.70     12.02 o
   5  16   3        3.22        1.47      3.48 o
   6  16   3       12.69       11.49      3.12 o
   7  16   3       10.78       17.74      2.97 o
   8  16   3        0.67       -2.47      2.47 o
  -8  17   3        0.21        2.13      1.78 o
  -7  17   3       14.14       12.48      3.01 o
  -6  17   3       64.29       59.83      4.28 o
  -5  17   3      124.25      118.87      6.09 o
  -4  17   3      388.48      409.14     15.17 o
  -3  17   3      289.19      274.94     12.73 o
  -2  17   3       46.67       47.79      4.65 o
  -1  17   3       73.16       70.34      4.70 o
   0  17   3      689.35      758.80     19.30 o
   1  17   3      541.74      632.14     17.76 o
   2  17   3      173.21      181.44      8.76 o
   3  17   3      506.37      547.87     17.04 o
   4  17   3        0.00       -1.28      5.28 o
   5  17   3      107.14      106.15      6.15 o
   6  17   3       24.47       25.42      3.28 o
   7  17   3        7.66        6.50      2.48 o
  -8  18   3        5.30        3.96      1.72 o
  -7  18   3        0.08       -1.47      3.49 o
  -6  18   3       47.08       42.21      3.70 o
  -5  18   3       26.90       26.40      3.59 o
  -4  18   3      399.90      419.93     15.15 o
  -3  18   3        9.75        5.67      6.25 o
  -2  18   3      156.17      162.83      7.50 o
  -1  18   3       59.48       65.94      4.61 o
   0  18   3        6.96       12.36      3.84 o
   1  18   3      243.19      276.17     13.19 o
   2  18   3      157.19      160.99      7.47 o
   3  18   3       55.33       53.95      4.97 o
   4  18   3      241.95      250.06     11.99 o
   5  18   3       30.78       27.93      3.93 o
   6  18   3        8.12       10.57      3.09 o
   7  18   3        7.05        6.13      2.38 o
  -7  19   3        1.79        0.00      3.51 o
  -6  19   3        2.32       -0.92      4.60 o
  -5  19   3        0.95        7.51      2.88 o
  -4  19   3       25.34       31.80      3.93 o
  -3  19   3       28.01       27.52      3.99 o
  -2  19   3      228.72      226.80      9.57 o
  -1  19   3        2.06        2.95      5.27 o
   0  19   3      301.64      387.33     14.42 o
   1  19   3        2.83       -0.44      5.30 o
   2  19   3       82.31       81.76      5.24 o
   3  19   3       20.38       29.52      4.05 o
   4  19   3       57.58       63.37      4.45 o
   5  19   3       17.04       18.34      3.29 o
   6  19   3        2.13       -4.25      4.25 o
   7  19   3        2.63        1.38      3.14 o
  -7  20   3        7.14        3.89      2.16 o
  -6  20   3        2.05        2.22      3.87 o
  -5  20   3       19.29       15.06      3.25 o
  -4  20   3      122.04      119.46      5.76 o
  -3  20   3       58.53       60.72      5.08 o
  -2  20   3      187.63      189.65      9.03 o
  -1  20   3       13.88       22.24      3.72 o
   0  20   3       45.03       48.97      4.54 o
   1  20   3      144.75      158.48      8.44 o
   2  20   3       75.18       81.30      5.21 o
   3  20   3       84.31       89.54      5.05 o
   4  20   3        9.97       12.93      3.52 o
   5  20   3       12.30        7.83      3.17 o
   6  20   3        3.35        2.81      2.66 o
   7  20   3        0.07        0.28      2.50 o
  -7  21   3        0.16        1.07      2.49 o
  -6  21   3        0.95        2.72      3.41 o
  -5  21   3        2.25        3.63      2.65 o
  -4  21   3        3.48       -3.51      5.53 o
  -3  21   3       48.33       58.20      4.41 o
  -2  21   3       15.88       17.55      3.44 o
  -1  21   3       97.75      117.67      6.02 o
   0  21   3        1.00        0.00      4.99 o
   1  21   3       23.43       29.67      4.26 o
   2  21   3        0.72        1.71      5.50 o
   3  21   3       10.41       13.02      3.57 o
   4  21   3        3.63       -2.89      5.35 o
   5  21   3        0.47       -4.45      4.45 o
   6  21   3        2.59        0.00      3.38 o
  -6  22   3        0.75       -3.58      3.58 o
  -5  22   3        8.62       13.78      3.10 o
  -4  22   3        6.70       13.37      3.09 o
  -3  22   3        3.98       -4.42      5.59 o
  -2  22   3        7.98       13.77      3.27 o
  -1  22   3        2.79        2.48      4.96 o
   0  22   3       10.34        5.84      3.39 o
   1  22   3        8.42       11.17      3.44 o
   2  22   3        7.56       10.04      3.42 o
   3  22   3        9.23        2.31      4.89 o
   4  22   3        3.56        3.46      3.21 o
   5  22   3        0.59        0.79      3.97 o
   6  22   3        4.25        2.87      3.16 o
  -6  23   3        0.53        0.63      1.91 o
  -5  23   3        0.08        2.21      2.60 o
  -4  23   3       21.13       23.64      3.20 o
  -3  23   3        4.90        6.77      3.07 o
  -2  23   3        2.42        5.09      2.96 o
  -1  23   3       43.12       43.55      4.28 o
   0  23   3      103.46      111.28      5.69 o
   1  23   3        0.67        4.05      3.18 o
   2  23   3        8.92       14.17      3.58 o
   3  23   3        1.99       -3.57      5.19 o
   4  23   3        1.34        1.80      4.03 o
   5  23   3        0.13        1.84      3.35 o
   6  23   3        0.40        0.29      2.65 o
  -6  24   3        6.89        7.22      1.70 o
  -5  24   3        3.58        0.45      3.65 o
  -4  24   3       33.65       35.48      3.43 o
  -3  24   3        0.51       -4.83      4.97 o
  -2  24   3        4.36        3.59      4.55 o
  -1  24   3        5.27        3.44      3.21 o
   0  24   3       30.94       40.21      4.04 o
   1  24   3        1.20        4.19      4.74 o
   2  24   3        0.12       -4.88      4.88 o
   3  24   3        2.17       -1.94      5.02 o
   4  24   3       48.51       54.28      3.70 o
   5  24   3        0.54        2.33      3.05 o
  -5  25   3        1.09       -2.80      2.97 o
  -4  25   3       23.77       26.54      3.03 o
  -3  25   3        0.86        6.64      2.84 o
  -2  25   3        6.23        7.87      2.80 o
  -1  25   3        1.77        4.42      2.75 o
   0  25   3      142.00      164.40      7.60 o
   1  25   3       50.26       62.71      4.37 o
   2  25   3        7.17        4.25      4.82 o
   3  25   3        6.19        6.33      3.06 o
   4  25   3        2.54        3.53      2.32 o
   5  25   3        0.46        2.19      2.74 o
  -5  26   3        0.00        1.32      2.58 o
  -4  26   3        9.24       10.07      2.43 o
  -3  26   3        3.09       -0.81      2.65 o
  -2  26   3        3.19        3.79      3.86 o
  -1  26   3       21.00       25.95      3.16 o
   0  26   3        3.47        4.92      2.77 o
   1  26   3       11.32       14.81      3.01 o
   2  26   3        0.06        1.16      4.11 o
   3  26   3        1.30        2.98      3.85 o
   4  26   3       13.58       12.46      2.46 o
  -4  27   3        1.52        0.88      2.63 o
  -3  27   3        1.38        0.69      2.38 o
  -2  27   3        1.05       -3.78      3.78 o
  -1  27   3        0.50        3.54      3.66 o
   0  27   3       57.72       54.39      4.38 o
   1  27   3       38.24       44.27      3.93 o
   2  27   3        1.05        2.11      2.55 o
   3  27   3        0.04       -0.62      3.31 o
   4  27   3        8.66        6.48      1.98 o
  -4  28   3        0.08        2.24      2.31 o
  -3  28   3       10.51        8.60      2.27 o
  -2  28   3        3.28        5.82      2.12 o
  -1  28   3        0.40       -2.08      3.32 o
   0  28   3        6.94        6.42      2.72 o
   1  28   3        0.07       -0.23      3.54 o
   2  28   3       13.15       12.98      2.48 o
   3  28   3        0.06       -2.75      2.75 o
  -3  29   3        2.41        1.39      2.42 o
  -2  29   3       26.11       16.92      2.34 o
  -1  29   3        8.67        1.13      3.41 o
   0  29   3        0.44        1.98      3.35 o
   1  29   3        0.42        2.06      2.75 o
   2  29   3        0.88        1.61      2.67 o
  -2  30   3        1.91       -0.49      2.18 o
  -1  30   3       16.03        8.84      2.04 o
   0  30   3        1.57        2.28      2.50 o
   1  30   3        5.63        0.42      2.68 o
  -9   0   4        0.61       -0.71      2.28 o
  -8   0   4        2.10       -2.68      4.12 o
  -7   0   4        0.93       -1.48      4.93 o
  -6   0   4       34.16       39.11      4.23 o
  -5   0   4      225.95      231.17      9.94 o
  -4   0   4        0.90       15.15      3.72 o
  -3   0   4       12.07       17.94      3.50 o
  -2   0   4        3.00       -4.69      4.69 o
  -1   0   4      123.95      139.09      6.65 o
   0   0   4       33.40       32.29      3.62 o
   1   0   4       26.15       28.99      3.76 o
   2   0   4        0.48       -2.18      4.88 o
   3   0   4       11.44        9.73      3.36 o
   4   0   4      269.78      249.99     12.42 o
   5   0   4       61.91       53.56      4.43 o
   6   0   4       25.69       23.05      4.04 o
   7   0   4        0.39       -3.61      4.34 o
   8   0   4        9.61        5.12      2.50 o
  -9   1   4        5.42       -1.57      2.75 o
  -8   1   4       16.03       20.87      3.16 o
  -7   1   4        4.66        7.27      3.11 o
  -6   1   4        6.27       11.94      3.31 o
  -5   1   4       30.17       32.11      4.66 o
  -4   1   4      116.77      119.70      6.23 o
  -3   1   4        0.14       -5.11      5.11 o
  -2   1   4        1.15        7.97      2.98 o
  -1   1   4      121.75      117.45      6.13 o
   0   1   4      964.92      929.73     18.23 o
   1   1   4        8.77        9.14      3.17 o
   2   1   4       14.88       16.80      3.34 o
   3   1   4        0.00        1.89      3.20 o
   4   1   4       42.23       42.82      4.31 o
   5   1   4       93.10      102.83      6.00 o
   6   1   4       10.20       14.16      3.41 o
   7   1   4       21.52       13.23      3.32 o
   8   1   4        2.13        3.02      2.28 o
  -9   2   4        1.93        0.42      2.48 o
  -8   2   4        0.59        0.79      3.87 o
  -7   2   4       21.03       28.50      3.74 o
  -6   2   4        8.57       11.41      3.69 o
  -5   2   4        2.01       -1.32      5.35 o
  -4   2   4      129.08      146.86      6.91 o
  -3   2   4        0.29       -3.79      4.94 o
  -2   2   4      262.80      266.15     11.08 o
  -1   2   4       17.64       20.95      3.34 o
   0   2   4      101.72       93.63      5.21 o
   1   2   4      168.46      174.48      7.44 o
   2   2   4        0.34        2.20      4.92 o
   3   2   4       48.68       50.97      4.30 o
   4   2   4       87.65       68.03      4.95 o
   5   2   4       39.80       34.57      4.30 o
   6   2   4        9.57        8.02      3.48 o
   7   2   4        4.19        3.78      2.83 o
   8   2   4        4.26        7.10      2.26 o
  -9   3   4        1.32        2.11      1.72 o
  -8   3   4        0.28       -3.25      3.25 o
  -7   3   4       10.55        7.91      3.36 o
  -6   3   4       12.21       12.56      3.66 o
  -5   3   4        0.75       -5.15      5.46 o
  -4   3   4        7.74       12.26      3.66 o
  -3   3   4        0.47       -5.24      5.24 o
  -2   3   4       30.76       36.21      3.66 o
  -1   3   4        0.43       -5.16      5.16 o
   0   3   4        0.24        2.29      4.55 o
   1   3   4       60.08       50.59      4.11 o
   2   3   4       77.56       77.19      4.38 o
   3   3   4       10.51       20.48      3.47 o
   4   3   4        2.65        4.25      3.66 o
   5   3   4        2.52        4.51      3.64 o
   6   3   4       67.88       75.45      4.77 o
   7   3   4        4.92        8.23      2.70 o
   8   3   4       11.97       11.61      2.34 o
  -9   4   4        0.10       -0.13      2.09 o
  -8   4   4        2.23        1.28      3.76 o
  -7   4   4        0.06       -0.36      4.75 o
  -6   4   4       15.74       15.20      3.70 o
  -5   4   4       51.76       54.66      4.55 o
  -4   4   4       80.59       80.22      5.23 o
  -3   4   4       25.14       28.12      3.88 o
  -2   4   4        0.75        1.87      3.09 o
  -1   4   4       59.05       58.40      4.05 o
   0   4   4      139.55      126.94      6.66 o
   1   4   4      125.01      130.04      6.95 o
   2   4   4      156.89      140.07      6.57 o
   3   4   4        0.14        6.56      3.42 o
   4   4   4      154.22      139.75      6.78 o
   5   4   4       20.74       21.82      3.77 o
   6   4   4       61.67       54.39      4.27 o
   7   4   4        1.00       -1.26      4.34 o
   8   4   4        1.23        1.18      2.80 o
  -8   5   4        7.96        5.24      2.71 o
  -7   5   4       40.21       40.29      3.84 o
  -6   5   4       11.57       11.07      3.85 o
  -5   5   4       30.85       36.99      4.06 o
  -4   5   4        7.24        5.11      5.52 o
  -3   5   4        5.60        6.88      3.44 o
  -2   5   4       89.40       85.54      4.91 o
  -1   5   4       30.92       29.23      3.57 o
   0   5   4      378.94      401.54     12.62 o
   1   5   4        9.74       13.71      3.26 o
   2   5   4      151.67      144.04      7.70 o
   3   5   4      231.05      210.72      9.00 o
   4   5   4      325.10      304.42     13.20 o
   5   5   4      301.72      279.60     13.04 o
   6   5   4       19.34       15.46      3.45 o
   7   5   4        8.22        4.33      4.38 o
   8   5   4        9.16        9.08      2.43 o
  -8   6   4        5.43       11.44      2.52 o
  -7   6   4        2.59       -2.09      4.75 o
  -6   6   4        9.08        3.74      6.31 o
  -5   6   4        0.97        1.72      4.79 o
  -4   6   4       39.63       36.80      4.47 o
  -3   6   4      481.82      522.27     15.48 o
  -2   6   4        2.12       -0.37      5.38 o
  -1   6   4      475.72      520.35     14.50 o
   0   6   4        3.27        2.42      5.30 o
   1   6   4      118.50      107.17      5.77 o
   2   6   4       28.09       24.26      3.73 o
   3   6   4      510.60      546.27     16.74 o
   4   6   4        2.91        6.89      3.74 o
   5   6   4       56.70       59.54      4.84 o
   6   6   4        3.23       -5.82      5.82 o
   7   6   4       49.35       47.48      3.92 o
   8   6   4        5.23        5.14      2.02 o
  -8   7   4       39.14       36.16      3.22 o
  -7   7   4        1.81        3.40      4.53 o
  -6   7   4       19.55       20.51      4.08 o
  -5   7   4       15.46       13.76      4.05 o
  -4   7   4        0.34        4.34      5.88 o
  -3   7   4        1.79        2.02      5.83 o
  -2   7   4        2.33       -3.04      5.32 o
  -1   7   4      163.31      153.63      7.44 o
   0   7   4      555.32      533.05     15.19 o
   1   7   4      143.07      138.29      6.35 o
   2   7   4        0.34       -0.16      3.49 o
   3   7   4      499.07      487.69     15.60 o
   4   7   4       53.73       50.34      4.84 o
   5   7   4      102.68       97.11      5.67 o
   6   7   4        9.61        3.39      5.26 o
   7   7   4        0.25       -2.33      2.95 o
   8   7   4        1.95        3.57      1.93 o
  -8   8   4        2.68        7.24      2.17 o
  -7   8   4       47.76       43.20      3.72 o
  -6   8   4       77.30       76.55      5.14 o
  -5   8   4       35.37       38.94      4.07 o
  -4   8   4        7.76        2.62      5.87 o
  -3   8   4      157.33      173.28      8.31 o
  -2   8   4       76.39       81.46      5.07 o
  -1   8   4       85.24       88.88      4.74 o
   0   8   4       46.01       44.32      3.88 o
   1   8   4      174.30      175.13      7.93 o
   2   8   4        0.24        4.01      3.36 o
   3   8   4      350.28      371.12     13.44 o
   4   8   4       24.03       23.06      4.08 o
   5   8   4        5.91       11.57      3.37 o
   6   8   4        6.36       -1.84      5.34 o
   7   8   4       11.42       10.63      3.00 o
   8   8   4        6.93        5.84      1.97 o
  -8   9   4        1.48        6.91      2.25 o
  -7   9   4        1.73       -3.17      4.48 o
  -6   9   4       49.57       54.24      4.49 o
  -5   9   4        9.72       11.77      3.70 o
  -4   9   4      100.18       97.16      5.68 o
  -3   9   4       14.77       16.51      3.76 o
  -2   9   4       32.99       42.45      4.19 o
  -1   9   4        4.38        0.00      5.20 o
   0   9   4       91.87       80.18      4.69 o
   1   9   4      301.54      305.66     12.14 o
   2   9   4       22.48       22.75      3.87 o
   3   9   4      157.86      153.00      8.03 o
   4   9   4       97.67      106.44      5.79 o
   5   9   4       76.42       72.82      4.85 o
   6   9   4       26.47       32.72      3.74 o
   7   9   4       13.24       10.26      2.97 o
   8   9   4        0.00       -0.57      2.58 o
  -8  10   4       18.49       18.32      2.47 o
  -7  10   4        0.91        3.94      4.15 o
  -6  10   4        6.77        7.39      3.31 o
  -5  10   4       46.28       55.78      4.61 o
  -4  10   4        7.21        9.56      3.93 o
  -3  10   4       12.45       18.13      3.64 o
  -2  10   4       62.44       60.03      4.66 o
  -1  10   4       35.05       33.63      4.15 o
   0  10   4       65.24       65.04      4.47 o
   1  10   4        8.99       12.18      3.23 o
   2  10   4       35.24       33.54      4.35 o
   3  10   4      119.81      121.90      5.85 o
   4  10   4       95.89       97.53      5.18 o
   5  10   4        1.72       -5.51      5.51 o
   6  10   4        1.40        0.69      5.16 o
   7  10   4       18.76       20.51      3.05 o
   8  10   4        4.93        0.51      2.52 o
  -8  11   4       74.06       58.06      3.14 o
  -7  11   4       34.69       29.46      3.83 o
  -6  11   4      124.19      135.10      7.38 o
  -5  11   4        1.59       -3.33      5.07 o
  -4  11   4        0.52        4.88      5.30 o
  -3  11   4       11.43       17.34      3.83 o
  -2  11   4        7.56       14.79      3.75 o
  -1  11   4      195.43      200.05      8.69 o
   0  11   4       30.60       35.28      4.07 o
   1  11   4      406.78      411.44     14.46 o
   2  11   4       14.07        4.67      6.05 o
   3  11   4       11.23       19.18      3.84 o
   4  11   4      186.21      203.85      8.68 o
   5  11   4        6.34        7.14      3.33 o
   6  11   4       77.86       75.70      4.42 o
   7  11   4       10.54        7.17      2.67 o
  -8  12   4        2.77        2.05      2.92 o
  -7  12   4       25.61       18.63      3.32 o
  -6  12   4        0.01        6.16      2.83 o
  -5  12   4        1.20        0.82      5.13 o
  -4  12   4        9.79        9.90      3.47 o
  -3  12   4       50.71       45.82      4.70 o
  -2  12   4       72.79       82.36      5.12 o
  -1  12   4       80.24       82.99      4.90 o
   0  12   4      135.41      155.42      7.81 o
   1  12   4       29.98       22.48      4.66 o
   2  12   4        1.39        5.51      3.66 o
   3  12   4      101.02      113.37      5.67 o
   4  12   4        2.07        2.04      3.61 o
   5  12   4        2.45        4.62      5.16 o
   6  12   4        3.40        7.90      2.82 o
   7  12   4       23.93       22.13      2.68 o
  -8  13   4        6.89        2.68      1.72 o
  -7  13   4        0.17       -0.75      3.91 o
  -6  13   4       47.75       52.37      4.03 o
  -5  13   4       13.81       15.75      3.34 o
  -4  13   4       13.64       17.89      3.74 o
  -3  13   4       36.73       35.96      4.26 o
  -2  13   4       15.66       25.26      3.74 o
  -1  13   4       11.26       16.81      3.85 o
   0  13   4      103.90      107.19      5.29 o
   1  13   4        8.61        2.99      5.75 o
   2  13   4        0.01       -0.44      5.53 o
   3  13   4        0.05       -1.73      5.34 o
   4  13   4       50.97       46.95      4.66 o
   5  13   4        3.23       12.16      3.03 o
   6  13   4       37.96       42.37      3.72 o
   7  13   4        0.56       -0.98      3.21 o
  -7  14   4       11.04       10.57      2.66 o
  -6  14   4       72.00       72.35      4.39 o
  -5  14   4       43.01       42.59      4.08 o
  -4  14   4        1.38        3.89      5.13 o
  -3  14   4        9.91        4.80      5.74 o
  -2  14   4        3.08        3.38      5.89 o
  -1  14   4        2.48        2.51      5.13 o
   0  14   4       48.78       61.66      4.80 o
   1  14   4        0.07       -5.85      5.85 o
   2  14   4      168.50      182.25      9.09 o
   3  14   4        8.03       12.55      3.63 o
   4  14   4      102.79       93.81      5.19 o
   5  14   4        1.52        1.70      2.90 o
   6  14   4        2.57        8.52      3.00 o
   7  14   4        8.10        6.69      2.15 o
  -7  15   4        8.44        8.61      2.30 o
  -6  15   4       67.32       69.30      4.23 o
  -5  15   4       30.44       28.70      3.72 o
  -4  15   4        3.10        2.11      6.19 o
  -3  15   4        3.71        5.20      5.41 o
  -2  15   4       29.97       31.76      4.04 o
  -1  15   4        5.40        4.65      6.20 o
   0  15   4      181.36      172.77      8.41 o
   1  15   4      392.65      447.07     15.07 o
   2  15   4        2.16       -3.06      5.95 o
   3  15   4       80.12       68.97      5.13 o
   4  15   4        1.54       -1.96      5.00 o
   5  15   4        0.65       -1.87      2.91 o
   6  15   4        1.34        5.06      2.53 o
   7  15   4        2.80        0.15      2.85 o
  -7  16   4        1.16        0.92      3.01 o
  -6  16   4       44.56       39.05      3.65 o
  -5  16   4       25.91       26.62      3.58 o
  -4  16   4       81.58       73.53      5.12 o
  -3  16   4       65.22       69.12      4.72 o
  -2  16   4        3.41        7.28      3.37 o
  -1  16   4        0.50        2.97      4.79 o
   0  16   4      275.38      277.60     12.75 o
   1  16   4       23.48       31.63      4.15 o
   2  16   4      343.37      341.75     14.13 o
   3  16   4       74.48       71.43      4.96 o
   4  16   4       29.71       27.15      3.66 o
   5  16   4        8.27        9.51      2.85 o
   6  16   4       48.49       52.43      3.39 o
  -7  17   4        0.06        1.10      1.89 o
  -6  17   4        0.01       -2.25      3.54 o
  -5  17   4        8.23        9.26      2.96 o
  -4  17   4       42.72       36.74      4.27 o
  -3  17   4        1.52       -0.83      3.36 o
  -2  17   4       39.49       40.25      4.49 o
  -1  17   4      208.38      220.66      9.58 o
   0  17   4       19.89       26.50      4.26 o
   1  17   4      384.24      424.69     15.12 o
   2  17   4        5.17       12.41      3.56 o
   3  17   4        4.69       -3.19      5.23 o
   4  17   4       18.99       21.57      3.31 o
   5  17   4        3.43        1.15      4.28 o
   6  17   4        0.60        2.14      2.37 o
  -7  18   4       19.18       13.30      1.85 o
  -6  18   4       25.12       21.89      2.62 o
  -5  18   4       89.17       89.93      4.86 o
  -4  18   4       47.91       50.09      3.94 o
  -3  18   4       12.43       11.36      3.69 o
  -2  18   4       90.94       92.77      5.31 o
  -1  18   4        4.27        2.98      3.30 o
   0  18   4      515.14      546.79     17.03 o
   1  18   4       13.19       17.81      4.10 o
   2  18   4      110.85      110.04      5.67 o
   3  18   4       15.27       19.48      3.46 o
   4  18   4       12.35       10.47      3.27 o
   5  18   4       20.28       21.25      3.00 o
   6  18   4        7.65        7.66      2.19 o
  -6  19   4        6.01        7.89      2.13 o
  -5  19   4       18.75       14.91      3.18 o
  -4  19   4        5.95       10.88      3.02 o
  -3  19   4        2.14        3.42      4.51 o
  -2  19   4        2.36        1.18      5.13 o
  -1  19   4       38.13       41.07      4.17 o
   0  19   4       26.75       26.82      4.26 o
   1  19   4      140.13      152.49      8.04 o
   2  19   4        2.94        6.94      3.40 o
   3  19   4        7.49       -2.51      5.10 o
   4  19   4       22.85       29.90      3.30 o
   5  19   4       14.16       11.47      2.73 o
   6  19   4       30.20       25.05      2.21 o
  -6  20   4       11.99        8.41      2.14 o
  -5  20   4        4.09        2.56      2.49 o
  -4  20   4        8.43        4.42      5.15 o
  -3  20   4       43.77       48.84      4.10 o
  -2  20   4        5.63        4.84      5.41 o
  -1  20   4       44.15       52.10      4.36 o
   0  20   4       10.25       14.80      3.47 o
   1  20   4        4.07        7.67      3.32 o
   2  20   4       24.88       25.73      3.85 o
   3  20   4        0.15       -2.32      4.58 o
   4  20   4        2.08       -3.86      4.10 o
   5  20   4        6.08        6.53      2.42 o
  -6  21   4        0.01       -0.13      2.27 o
  -5  21   4        8.43        8.52      2.46 o
  -4  21   4        3.23        3.56      2.79 o
  -3  21   4        0.84       -1.64      4.96 o
  -2  21   4        0.71        1.95      2.82 o
  -1  21   4      118.07      121.68      6.13 o
   0  21   4       67.08       77.32      4.51 o
   1  21   4        0.04        2.20      2.80 o
   2  21   4        0.67       -0.34      4.61 o
   3  21   4        2.01       -2.14      4.54 o
   4  21   4        0.42       -0.49      3.63 o
   5  21   4        0.34        2.07      2.74 o
  -5  22   4        5.07        5.03      2.16 o
  -4  22   4        4.83        0.63      2.73 o
  -3  22   4        9.02       10.37      3.22 o
  -2  22   4        1.86       -0.38      2.93 o
  -1  22   4       12.98       11.15      3.22 o
   0  22   4       19.30       13.76      3.67 o
   1  22   4        2.73        7.72      2.82 o
   2  22   4       43.30       53.81      3.80 o
   3  22   4       14.80       19.52      3.20 o
   4  22   4        5.96        5.73      2.22 o
   5  22   4        0.37       -0.42      2.53 o
  -5  23   4        1.34        0.79      1.74 o
  -4  23   4       11.03       10.90      2.64 o
  -3  23   4       10.19        2.39      4.54 o
  -2  23   4        0.00        2.30      3.74 o
  -1  23   4       33.50       37.44      3.51 o
   0  23   4        0.14        3.34      2.60 o
   1  23   4       86.98      109.04      5.18 o
   2  23   4        9.38       10.66      3.32 o
   3  23   4        0.01        2.98      2.37 o
   4  23   4        0.68       -2.97      2.97 o
  -4  24   4        0.13        2.86      2.02 o
  -3  24   4       24.81       24.06      2.92 o
  -2  24   4        6.99        7.96      2.74 o
  -1  24   4        2.65        3.93      2.52 o
   0  24   4        2.57        6.20      2.73 o
   1  24   4        0.36        2.71      3.79 o
   2  24   4        3.76        1.71      3.84 o
   3  24   4        0.03       -2.98      2.98 o
   4  24   4        7.28        5.69      1.82 o
  -4  25   4        6.09        5.55      1.79 o
  -3  25   4        5.15        3.05      3.19 o
  -2  25   4       23.61       21.04      2.63 o
  -1  25   4       23.61       20.60      2.94 o
   0  25   4        6.71        2.39      3.82 o
   1  25   4        5.27        4.07      2.73 o
   2  25   4        1.85       -3.67      3.67 o
   3  25   4        0.87       -0.81      2.77 o
  -3  26   4        5.31        4.63      1.92 o
  -2  26   4        4.36       -0.53      3.14 o
  -1  26   4        0.51       -1.17      3.18 o
   0  26   4        2.35        0.61      3.35 o
   1  26   4        1.74        3.57      2.21 o
   2  26   4        0.00        1.99      2.70 o
  -2  27   4        7.30        4.35      1.70 o
  -1  27   4        1.51       -1.55      2.67 o
   0  27   4        8.36        5.72      2.09 o
   1  27   4        7.79        9.83      1.81 o
  -7   1   5        0.03       -1.63      3.64 o
  -6   1   5       37.70       33.23      3.56 o
  -5   1   5        0.02        1.58      4.82 o
  -4   1   5       14.47       16.93      4.09 o
  -3   1   5       30.26       41.02      4.26 o
  -2   1   5       30.68       22.81      4.30 o
  -1   1   5      178.30      201.08      8.56 o
   0   1   5      328.10      318.91     12.88 o
   1   1   5        5.37        4.69      3.70 o
   2   1   5       71.91       73.50      5.09 o
   3   1   5       61.68       56.35      4.82 o
   4   1   5        0.51        0.40      5.41 o
   5   1   5        1.18        0.70      4.62 o
   6   1   5        2.30        2.64      4.02 o
   7   1   5        1.25        1.14      2.74 o
  -7   2   5       58.85       58.46      3.58 o
  -6   2   5        8.56        4.90      3.05 o
  -5   2   5       55.79       56.58      4.34 o
  -4   2   5      172.49      181.25      8.83 o
  -3   2   5       38.03       35.77      4.32 o
  -2   2   5       30.32       25.26      4.29 o
  -1   2   5       24.27       29.23      4.09 o
   0   2   5      253.68      236.29     11.81 o
   1   2   5        0.69        6.44      3.47 o
   2   2   5      302.54      279.10     12.69 o
   3   2   5       86.39       88.60      5.27 o
   4   2   5      100.51       98.17      5.08 o
   5   2   5        1.61        2.42      4.42 o
   6   2   5        0.03       -1.83      3.38 o
   7   2   5        0.11       -0.32      2.71 o
  -7   3   5        0.44        0.23      3.47 o
  -6   3   5        0.77       -2.23      4.19 o
  -5   3   5       17.88       14.46      3.39 o
  -4   3   5       14.25       17.86      3.98 o
  -3   3   5       96.30      102.03      5.55 o
  -2   3   5       18.97       21.10      3.87 o
  -1   3   5       56.73       59.27      4.38 o
   0   3   5      278.71      277.96     12.07 o
   1   3   5      690.57      703.04     18.57 o
   2   3   5        8.15        4.21      3.67 o
   3   3   5      308.82      285.04     12.53 o
   4   3   5        7.78        5.10      3.27 o
   5   3   5       15.37       19.60      3.02 o
   6   3   5        0.28       -0.78      3.54 o
   7   3   5       24.78       23.86      2.32 o
  -7   4   5        5.66       11.50      2.53 o
  -6   4   5       24.14       29.86      3.27 o
  -5   4   5        0.03        4.14      4.50 o
  -4   4   5      255.80      252.06     12.41 o
  -3   4   5       45.79       45.25      4.25 o
  -2   4   5      100.86      107.26      5.82 o
  -1   4   5      115.73      115.34      5.63 o
   0   4   5       37.48       37.13      4.20 o
   1   4   5      450.12      464.32     15.31 o
   2   4   5       83.96       86.25      5.24 o
   3   4   5        6.48        1.27      5.55 o
   4   4   5      154.77      135.23      7.23 o
   5   4   5       31.22       34.35      3.63 o
   6   4   5       15.68        8.71      2.86 o
   7   4   5        4.81        5.95      1.77 o
  -7   5   5        1.01       -0.22      3.19 o
  -6   5   5        0.90        1.23      4.30 o
  -5   5   5        0.07        0.37      4.91 o
  -4   5   5        0.60       -0.85      5.93 o
  -3   5   5       48.88       54.85      4.61 o
  -2   5   5       22.69       26.73      4.22 o
  -1   5   5      531.37      541.04     16.81 o
   0   5   5      332.26      345.68     13.62 o
   1   5   5       87.64       94.43      5.55 o
   2   5   5       36.10       30.79      4.14 o
   3   5   5        2.69        0.42      4.87 o
   4   5   5        7.37        4.29      5.22 o
   5   5   5        0.18        1.31      4.16 o
   6   5   5        7.06        7.86      2.67 o
   7   5   5        3.25        2.29      2.34 o
  -7   6   5        1.58        2.47      2.98 o
  -6   6   5        4.51        3.44      2.95 o
  -5   6   5        4.20        3.65      4.95 o
  -4   6   5       53.85       54.03      4.24 o
  -3   6   5        7.03       13.30      3.59 o
  -2   6   5       42.23       43.50      4.14 o
  -1   6   5       65.50       59.36      5.24 o
   0   6   5       58.39       63.59      4.78 o
   1   6   5      148.91      141.84      6.38 o
   2   6   5      113.60      109.31      5.65 o
   3   6   5      126.78      125.88      6.33 o
   4   6   5        0.13       -5.00      5.06 o
   5   6   5        0.20        2.25      3.87 o
   6   6   5       23.34       36.65      3.08 o
   7   6   5        7.65        3.56      1.84 o
  -7   7   5        0.26        0.59      3.05 o
  -6   7   5       37.82       32.68      3.81 o
  -5   7   5       30.99       40.10      3.81 o
  -4   7   5       37.30       34.93      4.04 o
  -3   7   5        9.69        4.29      5.53 o
  -2   7   5       51.23       57.39      4.81 o
  -1   7   5       17.50       21.17      3.64 o
   0   7   5      332.80      349.16     13.67 o
   1   7   5        7.05       10.49      3.51 o
   2   7   5       52.98       64.27      4.99 o
   3   7   5        9.76       16.06      3.30 o
   4   7   5       19.95       20.66      3.36 o
   5   7   5        1.34        2.75      2.63 o
   6   7   5        8.83       11.81      2.41 o
  -7   8   5        0.13       -0.92      2.92 o
  -6   8   5        7.00        8.61      2.79 o
  -5   8   5        0.00       -2.08      4.65 o
  -4   8   5        8.92       -5.89      5.89 o
  -3   8   5        0.40       -3.40      4.74 o
  -2   8   5       18.64       24.67      3.80 o
  -1   8   5       71.64       79.53      5.17 o
   0   8   5       12.30       13.14      3.69 o
   1   8   5       71.27       88.64      5.17 o
   2   8   5        1.13       -5.70      5.70 o
   3   8   5       32.45       25.94      3.82 o
   4   8   5       12.79       12.95      3.14 o
   5   8   5       22.57       15.82      3.05 o
   6   8   5        5.12        5.93      2.35 o
  -7   9   5        1.65       -3.01      3.01 o
  -6   9   5        0.25        2.12      3.63 o
  -5   9   5        4.99        4.83      2.87 o
  -4   9   5        0.02       -5.95      5.95 o
  -3   9   5       29.52       26.70      4.16 o
  -2   9   5       28.63       28.31      4.13 o
  -1   9   5      127.86      126.39      6.71 o
   0   9   5        0.81        7.66      3.45 o
   1   9   5        4.78        2.78      3.79 o
   2   9   5       14.06       15.86      3.58 o
   3   9   5        2.86        5.60      3.44 o
   4   9   5       12.51       11.58      3.27 o
   5   9   5       26.77       17.47      3.30 o
   6   9   5        1.67        2.02      2.92 o
  -7  10   5        0.37       -0.15      1.79 o
  -6  10   5        4.39        5.88      2.70 o
  -5  10   5       41.06       37.29      3.61 o
  -4  10   5       36.17       33.29      4.01 o
  -3  10   5        0.19        7.92      2.86 o
  -2  10   5       24.66       28.70      3.90 o
  -1  10   5        2.13        5.58      3.40 o
   0  10   5        8.82       -1.69      5.80 o
   1  10   5       73.25       74.68      5.13 o
   2  10   5        2.81        5.04      6.00 o
   3  10   5        1.15        0.78      4.82 o
   4  10   5        4.93        3.10      4.43 o
   5  10   5        0.56        6.18      2.51 o
   6  10   5        9.99       10.51      2.05 o
  -7  11   5       22.06       16.36      1.92 o
  -6  11   5        5.92        5.03      2.57 o
  -5  11   5       14.90       14.52      2.90 o
  -4  11   5        8.52        3.74      5.70 o
  -3  11   5        7.53        7.74      3.49 o
  -2  11   5        0.85        1.26      5.78 o
  -1  11   5       57.42       49.48      4.68 o
   0  11   5      249.64      239.92     11.77 o
   1  11   5       10.24        8.65      3.39 o
   2  11   5        4.13        4.53      5.02 o
   3  11   5        9.31        5.46      3.39 o
   4  11   5        4.30        6.21      2.61 o
   5  11   5        0.00        2.59      3.51 o
   6  11   5        3.50        5.39      1.99 o
  -6  12   5        8.16        9.84      2.51 o
  -5  12   5        1.10       -4.52      4.52 o
  -4  12   5       19.95       18.24      3.11 o
  -3  12   5       12.27       13.46      3.12 o
  -2  12   5        6.94        4.80      5.55 o
  -1  12   5       47.84       47.12      4.11 o
   0  12   5        8.94       15.82      3.66 o
   1  12   5       49.51       50.13      4.38 o
   2  12   5        3.83        1.60      5.17 o
   3  12   5       47.29       44.61      3.97 o
   4  12   5       29.63       20.86      3.25 o
   5  12   5        1.58        3.37      2.48 o
   6  12   5        0.03        1.15      1.81 o
  -6  13   5       22.45       18.41      2.63 o
  -5  13   5       38.06       39.33      3.68 o
  -4  13   5        9.74       13.81      3.12 o
  -3  13   5        0.05        2.64      4.63 o
  -2  13   5      156.79      167.16      7.59 o
  -1  13   5        6.00        5.28      3.45 o
   0  13   5      347.52      359.67     13.58 o
   1  13   5        5.83        7.62      3.39 o
   2  13   5       17.07       17.53      3.54 o
   3  13   5        3.49       -3.84      4.62 o
   4  13   5        2.10        1.48      3.82 o
   5  13   5        0.82        3.11      2.35 o
   6  13   5        0.48        0.66      2.32 o
  -6  14   5       52.74       36.57      2.69 o
  -5  14   5       16.19       11.45      2.76 o
  -4  14   5        0.92       -4.44      4.44 o
  -3  14   5       49.78       52.51      4.02 o
  -2  14   5       31.89       35.61      3.83 o
  -1  14   5       97.10      107.95      5.45 o
   0  14   5        0.02        1.88      3.18 o
   1  14   5       55.47       60.40      4.53 o
   2  14   5       16.85       16.51      3.56 o
   3  14   5        4.83        1.65      4.65 o
   4  14   5        7.08        3.57      2.92 o
   5  14   5        0.98        2.31      2.03 o
  -6  15   5        0.01       -1.21      2.58 o
  -5  15   5       10.86       10.91      2.75 o
  -4  15   5        3.63        5.56      2.73 o
  -3  15   5        2.47       -2.05      5.01 o
  -2  15   5        1.18        0.00      5.13 o
  -1  15   5       43.72       39.33      4.05 o
   0  15   5        9.61        8.57      3.46 o
   1  15   5        0.01       -0.37      5.02 o
   2  15   5       20.32       21.34      3.55 o
   3  15   5        0.09        4.10      2.57 o
   4  15   5        0.09       -1.26      3.45 o
   5  15   5        9.12       11.45      2.21 o
  -6  16   5       13.07       10.09      1.78 o
  -5  16   5       10.58        8.85      2.49 o
  -4  16   5        4.68        0.69      3.07 o
  -3  16   5        6.69        3.45      3.05 o
  -2  16   5       15.28       11.54      3.31 o
  -1  16   5       13.96       15.01      3.27 o
   0  16   5       37.65       35.07      3.69 o
   1  16   5        3.96        5.70      3.27 o
   2  16   5        5.67        3.65      4.37 o
   3  16   5        0.11       -3.16      4.23 o
   4  16   5        0.09       -2.06      3.65 o
   5  16   5        4.75        0.93      3.01 o
  -5  17   5        0.00        2.07      2.02 o
  -4  17   5        0.83        3.26      3.64 o
  -3  17   5       99.25      104.91      4.91 o
  -2  17   5       19.64       21.69      3.18 o
  -1  17   5       43.90       40.48      3.76 o
   0  17   5        3.12        0.67      4.54 o
   1  17   5       11.18       14.67      3.02 o
   2  17   5        8.52       10.77      3.30 o
   3  17   5       13.40       18.12      2.88 o
   4  17   5        1.18       -3.33      3.33 o
   5  17   5        0.00        1.35      1.60 o
  -5  18   5        0.15       -1.23      2.80 o
  -4  18   5        0.35        2.90      3.47 o
  -3  18   5        0.02        0.00      2.79 o
  -2  18   5        2.13       -4.70      4.70 o
  -1  18   5       22.01       26.92      3.31 o
   0  18   5        4.32        1.25      4.88 o
   1  18   5       17.55       26.96      3.36 o
   2  18   5       14.90       22.52      3.46 o
   3  18   5        0.00        2.12      3.44 o
   4  18   5        9.94       12.34      2.33 o
  -5  19   5        6.03        2.47      1.73 o
  -4  19   5       11.03        2.91      3.67 o
  -3  19   5        2.51        2.40      2.61 o
  -2  19   5       43.25       41.90      3.68 o
  -1  19   5        3.86        6.91      2.70 o
   0  19   5       82.94       92.66      5.14 o
   1  19   5        7.49       13.74      2.82 o
   2  19   5       15.73       17.46      2.94 o
   3  19   5       24.08       22.29      2.90 o
   4  19   5       28.68       22.70      2.34 o
  -4  20   5        6.76        6.85      2.04 o
  -3  20   5        4.71        0.52      2.39 o
  -2  20   5       27.92       27.26      3.00 o
  -1  20   5       24.37       21.77      3.16 o
   0  20   5       14.39       13.22      2.93 o
   1  20   5        6.22        4.01      4.15 o
   2  20   5        0.75        2.23      3.26 o
   3  20   5        0.03        3.76      2.07 o
  -4  21   5        5.64        3.56      1.85 o
  -3  21   5        3.24        2.48      2.11 o
  -2  21   5       25.98       27.28      2.89 o
  -1  21   5        1.58        5.89      2.45 o
   0  21   5        5.59        7.91      2.47 o
   1  21   5        1.19        3.28      2.36 o
   2  21   5        3.49        2.48      3.28 o
   3  21   5        0.00        0.73      2.48 o
  -3  22   5        6.39        0.73      2.80 o
  -2  22   5        3.49        0.17      2.19 o
  -1  22   5       23.94       27.06      2.55 o
   0  22   5        0.03        2.70      2.93 o
   1  22   5        0.58        0.28      1.97 o
   2  22   5        1.89        2.19      2.53 o
  -2  23   5        3.41        1.65      2.38 o
  -1  23   5       16.97        8.09      2.18 o
   0  23   5        1.61        4.92      1.92 o
   1  23   5        0.70        1.35      2.60 o
  -6   0   6       26.35       20.10      2.07 o
  -5   0   6        7.12        5.65      2.58 o
  -4   0   6       25.44       18.93      3.48 o
  -3   0   6      132.12      125.63      6.47 o
  -2   0   6      138.80      144.26      6.92 o
  -1   0   6      352.66      333.59     12.29 o
   0   0   6      438.60      443.06     14.10 o
   1   0   6        4.44       -4.83      4.83 o
   2   0   6        0.83       -1.01      4.77 o
   3   0   6        7.04       11.25      2.77 o
   4   0   6        6.21        5.02      2.44 o
   5   0   6        3.53        4.84      1.91 o
  -6   1   6        3.03        1.14      2.29 o
  -5   1   6        2.70        2.70      3.57 o
  -4   1   6        3.51        2.60      3.83 o
  -3   1   6       37.19       35.93      3.54 o
  -2   1   6       35.45       31.87      4.07 o
  -1   1   6       14.57       20.58      3.47 o
   0   1   6      268.97      238.66     11.05 o
   1   1   6       21.26       17.19      3.59 o
   2   1   6        4.21        8.73      2.75 o
   3   1   6        3.77        6.41      2.84 o
   4   1   6       39.77       28.62      3.16 o
   5   1   6       20.95       18.15      2.09 o
  -6   2   6        3.26        1.89      1.82 o
  -5   2   6        7.83       11.24      2.34 o
  -4   2   6       30.88       27.88      3.58 o
  -3   2   6       31.66       39.61      3.35 o
  -2   2   6        0.00       -4.51      4.51 o
  -1   2   6       37.17       36.06      3.80 o
   0   2   6       54.02       50.07      4.32 o
   1   2   6       22.88       22.27      3.52 o
   2   2   6        0.38       -2.68      4.68 o
   3   2   6       18.84       18.65      3.22 o
   4   2   6        1.55        2.76      2.46 o
   5   2   6       12.78       10.26      1.99 o
  -6   3   6        3.95        2.44      2.49 o
  -5   3   6        1.44        6.69      2.32 o
  -4   3   6        1.34        1.41      2.69 o
  -3   3   6       16.25       17.84      3.09 o
  -2   3   6       62.07       65.49      4.13 o
  -1   3   6      103.89      103.63      4.98 o
   0   3   6       31.08       39.74      3.72 o
   1   3   6       30.47       29.76      3.71 o
   2   3   6        0.02       -0.13      2.71 o
   3   3   6        4.72        7.13      2.71 o
   4   3   6        1.69        3.06      2.34 o
   5   3   6        8.51        8.79      1.94 o
  -6   4   6        2.71        2.53      1.60 o
  -5   4   6        2.86       -2.48      3.00 o
  -4   4   6        0.46        4.57      2.59 o
  -3   4   6       10.42       15.27      2.86 o
  -2   4   6       58.58       59.19      4.10 o
  -1   4   6        6.79        4.10      3.22 o
   0   4   6       43.43       44.51      3.75 o
   1   4   6        0.00        4.92      2.88 o
   2   4   6        5.90        6.78      2.80 o
   3   4   6        3.81        3.36      3.94 o
   4   4   6        8.09        7.52      2.38 o
   5   4   6        0.57       -1.38      1.80 o
  -5   5   6        0.09        2.00      2.97 o
  -4   5   6       29.49       31.42      3.44 o
  -3   5   6        5.10        4.36      2.88 o
  -2   5   6       11.12       -0.68      5.33 o
  -1   5   6        1.72        3.82      4.72 o
   0   5   6       56.08       55.66      4.19 o
   1   5   6       15.86       16.29      3.29 o
   2   5   6        3.20        4.15      4.30 o
   3   5   6        0.00       -3.76      3.76 o
   4   5   6        0.43        3.32      2.15 o
   5   5   6        7.02        5.78      1.78 o
  -5   6   6       23.24       15.90      2.57 o
  -4   6   6       31.74       26.24      3.33 o
  -3   6   6       13.81        8.80      3.50 o
  -2   6   6        0.03        1.33      4.45 o
  -1   6   6        2.25        3.40      4.54 o
   0   6   6       28.14       24.86      3.55 o
   1   6   6        0.24       -1.01      4.71 o
   2   6   6        5.02       -0.62      4.68 o
   3   6   6       12.64        9.94      2.80 o
   4   6   6        3.29        2.26      3.06 o
   5   6   6        0.36       -0.13      2.27 o
  -5   7   6        3.80        4.08      2.08 o
  -4   7   6        5.35        1.50      3.98 o
  -3   7   6        0.11       -1.76      4.20 o
  -2   7   6        0.50        6.61      2.74 o
  -1   7   6       38.48       39.80      3.60 o
   0   7   6      138.48      126.30      5.76 o
   1   7   6        4.39        5.52      2.73 o
   2   7   6        9.81        0.91      4.21 o
   3   7   6        7.25        5.49      2.67 o
   4   7   6       20.66       22.80      2.50 o
  -5   8   6       11.07        8.07      2.06 o
  -4   8   6       37.79       28.94      3.31 o
  -3   8   6        0.22        2.68      2.64 o
  -2   8   6       18.36       20.55      3.09 o
  -1   8   6        1.91       -2.57      4.29 o
   0   8   6        6.40        6.84      2.84 o
   1   8   6       15.10       17.15      3.14 o
   2   8   6       21.47       21.20      3.31 o
   3   8   6        1.60        1.95      3.69 o
   4   8   6        3.12       -0.19      3.25 o
  -5   9   6        5.38        5.25      2.00 o
  -4   9   6        7.30        8.80      2.74 o
  -3   9   6        0.88        2.97      3.61 o
  -2   9   6        0.25       -0.90      4.33 o
  -1   9   6       54.39       50.38      3.62 o
   0   9   6        2.77        3.11      4.07 o
   1   9   6       16.73       22.74      3.36 o
   2   9   6       18.79       15.40      3.22 o
   3   9   6        0.26       -0.23      3.38 o
   4   9   6        0.86        1.54      2.76 o
  -5  10   6        1.48        2.55      1.77 o
  -4  10   6       12.06       11.69      2.37 o
  -3  10   6       35.57       41.81      3.31 o
  -2  10   6       17.84       23.06      3.17 o
  -1  10   6       19.50       24.25      3.39 o
   0  10   6       37.67       40.26      3.55 o
   1  10   6       16.78       13.53      3.22 o
   2  10   6       45.96       42.87      3.41 o
   3  10   6        1.34        0.76      2.37 o
   4  10   6        2.61        8.26      1.79 o
  -5  11   6        2.66        3.62      1.64 o
  -4  11   6      100.87       85.64      4.29 o
  -3  11   6        0.10       -4.18      4.18 o
  -2  11   6        6.75        1.35      3.62 o
  -1  11   6        0.96        2.52      2.75 o
   0  11   6       26.56       31.84      3.46 o
   1  11   6        0.03       -3.79      3.79 o
   2  11   6        0.65        1.73      3.37 o
   3  11   6        6.71        5.09      2.25 o
   4  11   6        2.54        2.58      1.68 o
  -4  12   6       18.46       16.53      2.57 o
  -3  12   6       43.93       36.23      3.16 o
  -2  12   6        4.10        2.21      2.69 o
  -1  12   6       14.22       17.55      2.95 o
   0  12   6        1.38       -4.28      4.28 o
   1  12   6        7.05        6.31      2.98 o
   2  12   6       26.52       25.06      3.19 o
   3  12   6        0.00       -2.36      2.88 o
  -4  13   6        2.39        1.40      2.82 o
  -3  13   6        9.00       10.37      2.48 o
  -2  13   6        0.49        0.91      3.37 o
  -1  13   6        1.47        5.72      2.19 o
   0  13   6       30.99       38.61      3.22 o
   1  13   6       22.45       22.14      2.93 o
   2  13   6        0.20       -3.37      3.37 o
   3  13   6        7.89        9.10      2.04 o
  -4  14   6        1.45        0.93      2.43 o
  -3  14   6        4.01        0.18      2.87 o
  -2  14   6       13.33       11.99      2.61 o
  -1  14   6        5.35        2.90      2.46 o
   0  14   6        0.91       -3.51      3.51 o
   1  14   6        0.16       -0.22      3.35 o
   2  14   6        1.30       -2.99      2.99 o
   3  14   6       29.37       27.22      2.23 o
  -3  15   6        1.38        0.32      1.89 o
  -2  15   6        0.04        1.20      2.11 o
  -1  15   6       29.62       33.29      2.75 o
   0  15   6        0.83        0.41      3.08 o
   1  15   6        2.01        3.60      2.12 o
   2  15   6        1.95        0.99      2.06 o
  -3  16   6        0.01       -0.40      2.41 o
  -2  16   6       49.18       46.57      2.64 o
  -1  16   6        2.33       -3.01      3.01 o
   0  16   6        1.51        0.18      3.06 o
   1  16   6        5.52        6.04      2.05 o
   2  16   6        0.64       -2.70      2.70 o
  -2  17   6        2.19        0.68      2.41 o
  -1  17   6       23.30       21.02      2.23 o
   0  17   6       21.26       18.62      2.27 o
   1  17   6       19.33       13.53      1.99 o
  -1  18   6        1.47        3.43      1.52 o
   0  18   6        0.11       -0.13      2.21 o
  -2   1   7       29.09       19.14      1.96 o
  -1   1   7        3.90        4.95      1.76 o
   0   1   7        2.08        3.89      1.80 o
   1   1   7        6.69        1.83      2.59 o
  -2   2   7        2.20       -0.82      2.51 o
  -1   2   7        4.57        3.60      1.73 o
   0   2   7        0.33       -2.72      2.72 o
   1   2   7       21.62       14.75      1.96 o
  -2   3   7        9.82        7.25      1.70 o
  -1   3   7        0.38       -0.15      2.42 o
   0   3   7        0.49        2.49      1.70 o
   1   3   7        4.40        0.67      2.44 o
  -2   4   7       37.43       24.71      2.03 o
  -1   4   7        0.00        1.26      2.40 o
   0   4   7        0.03       -2.63      2.63 o
   1   4   7        7.92        4.95      1.66 o
  -1   5   7        0.92        1.20      2.21 o
   0   5   7       15.13       13.24      1.77 o
  -1   6   7        0.02       -2.19      2.19 o
   0   6   7        0.39       -0.50      2.06 o
 
